# Supplementary material for: Distribution of a novel DsrEFH sulfur transferase suggests widespread sulfur oxidation capacity in sulfate reducers
Source: ISME J. 2026 May 23;20(1):wrag130. doi: 10.1093/ismejo/wrag130 (PMC13293266; doi:10.1093/ismejo/wrag130)
Supplement: Supplementary_material_wrag130 [file supplementary_material_wrag130.zip]

Archive with 3 entries (3 files):
- ISME_LeaPlumJensen_final_Data_Supplement 2_wrag130.xlsx
- ISME_LeaPlumJensen_final_Data_Supplement_1_wrag130.xlsx
- Plum-Jensen_ISME2026-SI-final-accepted_wrag130.pdf
