# Supplementary material for: Distribution of a novel DsrEFH sulfur transferase suggests widespread sulfur oxidation capacity in sulfate reducers
Source: ISME J. 2026 May 23;20(1):wrag130. doi: 10.1093/ismejo/wrag130 (PMC13293266; doi:10.1093/ismejo/wrag130)
Supplement: Supplementary_material_wrag130 [file supplementary_material_wrag130.zip › ISME_LeaPlumJensen_final_Data_Supplement 2_wrag130.xlsx]

## Sheet: Ark1
Data Supplement 2: Expressed genes
This dataset contains 1274 proteins which were expressed in the proteomes and transcriptome.
The expressed proteins from the proteomes are noted with expression level in iBAQ, and the genes expressed in the transcriptome are noted with expression level in TPM.
Expression noted with "-" in iBAQ means not present in any proteome dataset, and "-" in TPM means not expressed above 500 TPM.
The NCBI protein-accessions for the 1274 proteins are available from Electronema aureum GS (CAK87…) and Electrothrix communis RB (WLE9…),
and these were used in the comparative omics analysis along with Data Supplement 1.
Accession in NCBI	Annotation	iBAQ	TPM
CAK8720750.1	Prepilin-type N-terminal cleavage/methylation domain-containing protein	5447313000	37639.6
CAK8722879.1	Cytochrome c	3249798300	20142.3
CAK8713224.1	50S ribosomal protein L7/L12	2740351000	1286.34
CAK8721158.1	Porin	1599635000	6944.01
CAK8721454.1	Putative peptidoglycan binding domain-containing protein	1312131000	12202.8
CAK8715186.1	hypothetical protein	1276200100	3970.26
CAK8716978.1	hypothetical protein	1155288000	1959.04
CAK8711621.1	thioredoxin	1126954900	1391.9
CAK8716583.1	manganese-dependent inorganic pyrophosphatase	875343200	2538.67
CAK8713259.1	30S ribosomal protein S10	866860000	1875.96
CAK8719180.1	chaperonin GroEL	866524700	2700.82
CAK8720654.1	Protein-disulfide isomerase	838741300	1551.41
CAK8718925.1	adenosylhomocysteinase	784365381	-
CAK8717155.1	Cold-shock DNA-binding protein family	751210200	12435
CAK8723876.1	Peptidylprolyl isomerase	739910000	4041.31
CAK8719185.1	co-chaperone GroES	684163100	1071.77
CAK8714387.1	Sulfur transfer complex TusBCD TusE component, DsrC family (tRNA 2-thiouridine synthesizing protein C)	663097900	5443.36
CAK8716105.1	DUF5661 domain-containing protein	649103200	24199.3
CAK8711484.1	type I glutamate--ammonia ligase	589797700	-
CAK8715279.1	hypothetical protein	585260300	2099.51
CAK8713332.1	30S ribosomal protein S8	514374300	2732.83
CAK8720706.1	sulfate adenylyltransferase	409734600	2783.28
CAK8713254.1	elongation factor Tu	401646300	1133.86
CAK8719538.1	DUF4405 domain-containing protein	380340000	4977.21
CAK8722761.1	Outer membrane protein (Porin)	372268470	786.67
CAK8713177.1	adenylyl-sulfate reductase subunit alpha	370018500	4279.89
WLE98223.1	prepilin-type N-terminal cleavage/methylation domain-containing protein	343050000	-
CAK8719533.1	Protein refolding chaperone Spy/CpxP family	339934800	3323
CAK8713623.1	Iron-sulfur cluster assembly accessory protein	321992100	613.975
CAK8719491.1	HU family DNA-binding protein	307743110	757.537
CAK8724134.1	acyl carrier protein	300981800	644.817
CAK8715677.1	50S ribosomal protein L9	297670000	565.341
CAK8722156.1	Tellurium resistance protein TerD	286822090	1696.2
CAK8715264.1	sulfurtransferase TusA family protein	280361870	559.972
CAK8722136.1	Single-stranded DNA-binding protein	277830000	-
CAK8721341.1	Integration host factor subunit alpha	272020940	2040.79
CAK8720081.1	Surface antigen	267907300	766.133
CAK8714602.1	Methyl-accepting chemotaxis protein	241763700	1300.13
CAK8713352.1	50S ribosomal protein L30	237516310	6429.15
CAK8713272.1	50S ribosomal protein L23	235760000	1579.92
CAK8716873.1	peptidoglycan-associated lipoprotein Pal	225766400	1382.86
CAK8717160.1	Cold-shock DNA-binding protein family	225206100	6364.59
CAK8723864.1	hypothetical protein LDFHOB_13595	218194300	4763.09
CAK8718309.1	Peptidyl-prolyl cis-trans isomerase	215961900	1548.34
CAK8723261.1	Tellurium resistance protein TerD	213127710	846.722
CAK8721852.1	hypothetical protein LDFHOB_11355	195105100	4530.3
CAK8715214.1	phosphoglycerate dehydrogenase	194001770	-
CAK8720583.1	Nitrogen regulatory protein P-II family	176890000	-
CAK8716161.1	Fibronectin type III domain-containing protein	172787400	-
CAK8716973.1	Putative beta-barrel porin 2	162686470	2607.68
CAK8715274.1	hypothetical protein	161322610	1300.18
CAK8721383.1	Type IV pili methyl-accepting chemotaxis transducer N-term	158148690	3150.72
CAK8715790.1	50S ribosomal protein L20	155780000	-
CAK8719939.1	Type I-C CRISPR-associated protein Cas7/Csd2	153606860	1782.74
CAK8722676.1	4-hydroxy-tetrahydrodipicolinate synthase	152325210	-
CAK8716694.1	Polyhydroxyalkanoate synthesis regulator phasin	147423800	671.687
CAK8714174.1	30S ribosomal protein S9	144156160	1408.72
CAK8712151.1	30S ribosomal protein S16	142800000	901.231
CAK8713287.1	50S ribosomal protein L22	142664800	3375.37
CAK8723256.1	Tellurium resistance protein TerZ	139652400	750.264
CAK8721153.1	4Fe-4S dicluster domain-containing protein	139633000	3655.9
CAK8714875.1	F0F1 ATP synthase subunit alpha	138314895	-
CAK8716341.1	50S ribosomal protein L21	138110000	608.119
CAK8714709.1	Long-chain fatty acid transport protein	136528000	1190.55
CAK8713415.1	translation elongation factor Ts	135280000	650.203
CAK8713347.1	30S ribosomal protein S5	134381400	2600.12
CAK8717379.1	dissimilatory-type sulfite reductase subunit beta	132185470	2963.29
CAK8723872.1	hypothetical protein	132010000	1063.17
CAK8722609.1	Opacity protein	129812300	7004.54
CAK8713219.1	50S ribosomal protein L10	128302020	2846.06
CAK8717374.1	dissimilatory-type sulfite reductase subunit alpha	124750800	1746.01
CAK8713269.1	50S ribosomal protein L4	121838740	1629.43
CAK8718650.1	Chromosome partition protein Smc	121052100	-
CAK8713762.1	3-phosphoserine/phosphohydroxythreonine transaminase	120202903	-
CAK8721427.1	Twitching motility two-component system response regulator PilH	119132330	617.57
CAK8713172.1	adenylyl-sulfate reductase subunit beta	118975000	6467.7
CAK8713188.1	Putative adenylylsulfate reductase-associated electron transfer protein QmoB	116857360	-
CAK8714884.1	F0F1 ATP synthase subunit beta	112464900	-
CAK8724513.1	Universal stress protein	110220000	-
CAK8720634.1	M6 family metalloprotease domain-containing protein	109839260	-
CAK8713183.1	Putative adenylylsulfate reductase-associated electron transfer protein QmoA	107930940	1231.75
CAK8722096.1	DUF4469 domain-containing protein	105989630	-
CAK8711463.1	Lipoprotein	102872686	-
CAK8714179.1	50S ribosomal protein L13	102547980	1415.05
CAK8724054.1	Cation/acetate symporter	99519000	-
CAK8713322.1	50S ribosomal protein L5	99370560	2073.69
CAK8722899.1	DUF4469 domain-containing protein	97374400	-
CAK8723370.1	hypothetical protein	97358000	765.337
CAK8717622.1	Cobalt/nickel transport protein	96747660	2600.32
CAK8714704.1	hypothetical protein	95189000	1263.44
CAK8713214.1	50S ribosomal protein L1	94427720	2640.87
CAK8712719.1	DUF5666 domain-containing protein	93388580	2359.97
CAK8713470.1	hypothetical protein LDFHOB_02655	93022000	-
CAK8723379.1	Outer membrane protein (Porin)	92213000	904.9
CAK8714206.1	DUF4469 domain-containing protein	91892850	-
CAK8714597.1	Purine-binding chemotaxis protein CheW	91016000	1118.02
CAK8714699.1	hypothetical protein LDFHOB_03945	90714360	1210.51
CAK8712648.1	hypothetical protein LDFHOB_01785	88386600	2201.22
CAK8714659.1	Transcriptional regulator, MucR family	86336300	2456.28
CAK8721571.1	6,7-dimethyl-8-ribityllumazine synthase	86036000	-
CAK8717484.1	acetyl-CoA decarbonylase/synthase complex subunit gamma	83806524	-
CAK8715662.1	30S ribosomal protein S6	81522710	3652.88
CAK8720483.1	Carbonic anhydrase	80980800	2397.23
WLE96939.1	hypothetical protein QTN59_19970	78072000	-
CAK8714689.1	NifU-like protein involved in Fe-S cluster formation	77369960	-
CAK8722008.1	acetolactate synthase small subunit	76222000	-
CAK8713357.1	50S ribosomal protein L15	76042100	1729.21
CAK8713312.1	50S ribosomal protein L14	75187900	777.89
CAK8722884.1	Catalase	74761800	-
CAK8711138.1	Chromosome segregation ATPase	74084272	-
CAK8713410.1	30S ribosomal protein S2	72208510	1410.76
CAK8721927.1	Alcohol dehydrogenase	71550127	-
CAK8723192.1	Acyl carrier protein	71376000	-
CAK8711459.1	hypothetical protein LDFHOB_00570	71330000	-
CAK8724392.1	ketol-acid reductoisomerase	70971330	-
CAK8720625.1	Subtilase family protein	70310860	-
CAK8713337.1	50S ribosomal protein L6	67850570	2719.08
CAK8715369.1	preprotein translocase subunit YajC	67810000	-
CAK8714807.1	Curli production assembly/transport component CsgG	67437190	646.869
CAK8716617.1	Major paralogous domain-containing protein	67227000	937.068
CAK8723125.1	Lipoprotein	66561200	1201.01
CAK8717602.1	hypothetical protein LDFHOB_06980	66456000	-
CAK8713051.1	Thiol:disulfide interchange protein DsbC	66251920	-
CAK8711819.1	hypothetical protein LDFHOB_00930	64357930	683.823
CAK8718497.1	Integration host factor subunit beta	63382680	3079.48
CAK8710960.1	Rubrerythrin	62932000	-
CAK8721489.1	SxtK	60689000	-
CAK8717444.1	Outer membrane efflux protein	60092000	-
CAK8724329.1	50S ribosomal protein L25	59972000	942.383
CAK8720534.1	Hemoglobin	59971490	1957.23
CAK8723375.1	Nickel transport protein	59931000	575.513
CAK8713938.1	SPFH domain, Band 7 family protein	59168200	-
CAK8711312.1	methionine adenosyltransferase	59058251	509.686
CAK8711692.1	hypothetical protein LDFHOB_00800	58990000	-
CAK8724332.1	Ribose-phosphate pyrophosphokinase	58659000	884.877
CAK8713385.1	30S ribosomal protein S11	58506280	2295.17
CAK8722361.1	Transglutaminase elicitor	58412690	1516.35
CAK8720369.1	pyruvate:ferredoxin (flavodoxin) oxidoreductase	57902140	-
CAK8714232.1	ATP-dependent Clp endopeptidase proteolytic subunit ClpP	57895100	-
CAK8715637.1	malate dehydrogenase	57607000	-
CAK8714943.1	Peptidase C39-like domain-containing protein	57604500	1793.76
CAK8717525.1	bifunctional methylenetetrahydrofolate dehydrogenase/methenyltetrahydrofolate cyclohydrolase FolD	56318390	-
CAK8715875.1	hypothetical protein LDFHOB_05210	56253000	2606.19
CAK8717293.1	hypothetical protein LDFHOB_06665	55755070	-
CAK8712653.1	Outer membrane protein	55754000	1783.3
CAK8717055.1	acetate--CoA ligase	55724320	780.654
CAK8716868.1	Periplasmic chaperone for outer membrane proteins Skp	55606440	581.891
CAK8711424.1	Cytochrome P460	54800000	565.157
CAK8715194.1	hypothetical protein LDFHOB_04505	53673000	-
CAK8720153.1	adenylate kinase	52891890	-
CAK8722031.1	FG-GAP repeat-containing protein	52618450	-
CAK8711907.1	bifunctional glutamate N-acetyltransferase/amino-acid acetyltransferase ArgJ	52334000	-
CAK8713390.1	30S ribosomal protein S4	51739930	2717.73
CAK8724002.1	hypothetical protein LDFHOB_13765	51510000	-
CAK8714479.1	Methyltetrahydrofolate--corrinoid iron-sulfur protein Co-methyltransferase	51496000	-
CAK8722480.1	Glyceraldehyde 3-phosphate dehydrogenase	50913115	-
CAK8718799.1	hypothetical protein LDFHOB_08200	50807770	670.566
CAK8718349.1	DUF4469 domain-containing protein	50791250	-
CAK8717319.1	30S ribosomal protein S15	50235740	903.058
CAK8717424.1	Cell shape-determining ATPase MreB, actin-like superfamily	49752000	-
CAK8715667.1	30S ribosomal protein S18	49646000	-
CAK8722666.1	4-hydroxy-tetrahydrodipicolinate reductase	49143450	-
CAK8723832.1	30S ribosomal protein S1	48820730	1612.77
WLE97632.1	hypothetical protein QTN59_02090	48407000	-
CAK8721942.1	Hemerythrin	47865280	896.2
CAK8717837.1	Histidinol dehydrogenase	45454000	-
CAK8719769.1	Sulfide:quinone oxidoreductase	43334000	-
CAK8722455.1	Carboxypeptidase regulatory-like domain-containing protein	43240843	-
CAK8713430.1	ribosome recycling factor	42363000	-
CAK8718794.1	phosphoenolpyruvate synthase	42244560	669.264
CAK8710966.1	Peroxiredoxin (Alkyl hydroperoxide reductase subunit C)	42057690	927.14
CAK8712678.1	type I glyceraldehyde-3-phosphate dehydrogenase	40471352	-
CAK8717952.1	Competence protein ComEA	40399000	-
WLE95876.1	hypothetical protein QTN59_14470	40385000	-
CAK8722650.1	Lipoprotein	40059000	-
CAK8714848.1	fructose-6-phosphate aldolase	39832000	-
CAK8724498.1	hypothetical protein LDFHOB_14490	39793000	2052.25
CAK8719709.1	Phosphonate transport system substrate-binding protein	38292000	-
CAK8713380.1	30S ribosomal protein S13	38159000	5075.91
CAK8717743.1	Internalin	37701000	2378.19
CAK8724445.1	DUF4157 domain-containing protein	37463000	736.098
WLE98966.1	group 1 truncated hemoglobin	37459000	-
CAK8713125.1	Response regulatory domain-containing protein	37297000	-
CAK8717384.1	Dissimilatory sulfite reductase D (DsrD)	37055000	3296.26
CAK8712958.1	30S ribosomal protein S21	36875000	1215.17
CAK8713342.1	Large ribosomal subunit protein uL18	36668140	1769.9
WLE96120.1	dissimilatory-type sulfite reductase subunit beta	35565000	-
CAK8724495.1	Lipoprotein	35138000	1018.65
CAK8715269.1	hypothetical protein	34656000	1032.87
CAK8713120.1	hypothetical protein LDFHOB_02270	34626000	571.882
CAK8710963.1	desulfoferrodoxin	34273000	587.538
CAK8713200.1	preprotein translocase subunit SecE	34215000	-
CAK8713209.1	50S ribosomal protein L11	34179000	1750.29
CAK8714443.1	Peptidoglycan-associated lipoprotein	34066460	774.297
CAK8713244.1	30S ribosomal protein S7	34059340	3269.86
CAK8719395.1	Opacity protein	33117000	951.051
CAK8723269.1	Putative conserved protein, AIM24 family	32600000	587.995
CAK8715078.1	molecular chaperone DnaK	32553380	-
CAK8714812.1	Type II and III secretion system protein	31939383	-
CAK8710978.1	hypothetical protein LDFHOB_00065	31462310	631.493
CAK8719720.1	Osmoprotectant transport system substrate-binding protein	30679000	-
CAK8714514.1	DUF4139 domain-containing protein	30593410	-
CAK8715697.1	Lipopolysaccharide-assembly	30458000	-
CAK8721352.1	DUF6811 domain-containing protein	30441000	1127.42
CAK8715702.1	Gliding motility regulatory protein (MglB)	30280000	1150.71
CAK8713538.1	Cold-shock DNA-binding protein family	30168100	4457.07
CAK8722071.1	Small redox-active disulfide protein 2	29980000	-
CAK8721785.1	hypothetical protein LDFHOB_11285	29640000	-
CAK8723265.1	Putative conserved protein YegL, contains vWA domain of TerY type	29438000	-
CAK8718990.1	Chemoreceptor zinc-binding domain-containing protein	29384000	2407
CAK8720519.1	formate--tetrahydrofolate ligase	29352180	-
CAK8718247.1	peptidylprolyl isomerase	29326300	-
CAK8723557.1	enoyl-[acyl-carrier-protein] reductase FabL	28945000	-
CAK8714777.1	Tol-Pal system beta propeller repeat protein TolB	28739000	-
CAK8714361.1	putative urea ABC transporter substrate-binding protein	28619000	-
CAK8719704.1	Copper-binding protein (NosD)	28362000	-
CAK8723433.1	NADH-quinone oxidoreductase subunit J	27783000	-
CAK8713239.1	30S ribosomal protein S12	27626300	1432.01
CAK8713264.1	50S ribosomal protein L3	27295000	1729.48
CAK8713608.1	Coenzyme F420-reducing hydrogenase, delta subunit	27251000	-
CAK8720880.1	4Fe-4S dicluster domain-containing protein	27039000	-
CAK8720629.1	DUF2808 domain-containing protein	26993000	785.741
CAK8713959.1	Cell division protein ZapB	26957000	-
CAK8722341.1	tRNA_anti-like	26914000	651.75
CAK8713308.1	Small ribosomal subunit protein uS17	26168000	1410.2
CAK8713554.1	hypothetical protein LDFHOB_02755	26152000	-
CAK8718789.1	Fe-S cluster assembly protein NifU	26071000	-
CAK8715748.1	hypothetical protein LDFHOB_05070	25994000	-
CAK8719420.1	Truncated hemoglobin YjbI	25825513	-
CAK8718859.1	Outer membrane lipoprotein-sorting protein	25717000	-
CAK8721612.1	Tetratricopeptide repeat-containing protein	25618000	-
WLE96267.1	chaperonin GroEL	25463000	-
WLE96934.1	hypothetical protein QTN59_19945	25112000	-
CAK8713588.1	Conjugal transfer protein TraB	24898000	-
CAK8724058.1	DUF485 domain-containing protein	24520000	681.498
CAK8723868.1	DUF2059 domain-containing protein	24469000	518.826
WLE95824.1	acyl carrier protein	24207000	-
CAK8716090.1	Peptidoglycan/xylan/chitin deacetylase, PgdA/CDA1 family	24045000	-
CAK8714870.1	F0F1 ATP synthase subunit delta	24010420	-
CAK8713375.1	translation initiation factor IF-1	23782000	902.351
CAK8723208.1	3-oxoacyl-[acyl-carrier-protein] synthase-3	23730000	-
CAK8713204.1	transcription termination/antitermination protein NusG	23612000	2039.61
CAK8721030.1	type II secretion system major pseudopilin GspG	23323000	-
CAK8713923.1	hypothetical protein LDFHOB_03140	23295000	-
CAK8721402.1	Methyl-accepting chemotaxis protein	23019750	-
CAK8713317.1	50S ribosomal protein L24	22523900	2078.88
CAK8719425.1	Cytochrome c554 and c-prime	22505000	1895.5
CAK8719101.1	Membrane fusion protein, multidrug efflux system	22462000	-
CAK8714356.1	Putative conserved protein YaaN involved in tellurite resistance	22451900	-
CAK8717703.1	leucyl aminopeptidase	22289840	-
CAK8720721.1	Prepilin-type N-terminal cleavage/methylation domain-containing protein	22166000	1145.25
CAK8718431.1	Lipoprotein	22086000	-
CAK8714752.1	30S ribosomal protein S20	22068000	749.402
CAK8714879.1	ATP synthase F1 subunit gamma	22026000	-
CAK8723342.1	hypothetical protein LDFHOB_12940	21928000	-
CAK8721113.1	NADP-dependent isocitrate dehydrogenase	21841000	-
CAK8721397.1	Amino acid/amide ABC transporter substrate-binding protein, HAAT family	21410000	-
CAK8721918.1	Hpt domain-containing protein	21369000	-
CAK8713400.1	50S ribosomal protein L17	21312000	2622.82
CAK8721627.1	Histidine triad (HIT) family protein	21231000	-
CAK8715219.1	DUF1844 domain-containing protein	20856000	-
CAK8716791.1	rhodanese-related (seleno)protein	20735000	-
CAK8713192.1	quinone-interacting membrane-bound oxidoreductase complex subunit QmoC	20703000	609.692
CAK8720335.1	DUF4926 domain-containing protein	20640000	-
WLE95868.1	phosphopantetheine-binding protein	20395000	-
CAK8719595.1	Phosphoribosylaminoimidazolecarboxamide formyltransferase	20385840	-
CAK8715968.1	ABC-type Zn uptake system ZnuABC, Zn-binding component ZnuA	20347710	-
CAK8723273.1	Putative conserved protein YegL, contains vWA domain of TerY type	20092000	-
CAK8711279.1	Phosphoglucomutase	20034021	-
CAK8716044.1	Putative Fe-Mo cluster-binding protein, NifX family	19818000	-
CAK8716463.1	hypothetical protein LDFHOB_05795	19757000	-
CAK8717505.1	acetyl-CoA decarbonylase/synthase complex subunit alpha/beta	19604216	-
CAK8719334.1	Pyrimidine/purine nucleoside phosphorylase	19560000	-
CAK8713653.1	porphobilinogen synthase	19388000	-
CAK8724006.1	uroporphyrinogen decarboxylase	19370090	-
CAK8717937.1	Thiosulfate reductase	19358630	-
CAK8712068.1	Amino acid/amide ABC transporter substrate-binding protein, HAAT family	19222000	-
CAK8723346.1	Chemoreceptor zinc-binding domain-containing protein	19179000	-
CAK8714833.1	Type IV pilus assembly protein PilN	19103000	-
CAK8721387.1	Type IV pili methyl-accepting chemotaxis transducer N-term	19092520	3005.53
CAK8714894.1	hypothetical protein LDFHOB_04135	19079000	-
CAK8713298.1	50S ribosomal protein L16	19063000	1340.8
CAK8724447.1	DUF4469 domain-containing protein	18978000	-
CAK8715485.1	Pancreas/duodenum homeobox protein 1	18965000	-
CAK8722041.1	DUF4469 domain-containing protein	18882000	-
CAK8723664.1	Alpha-2-macroglobulin	18670452	-
CAK8713577.1	serine--tRNA ligase	18603000	-
CAK8717907.1	Fructose-bisphosphate aldolase	18499360	-
CAK8718067.1	hypothetical protein LDFHOB_07450	18465000	-
CAK8714817.1	Secretin/TonB short N-terminal domain-containing protein	18335000	-
CAK8712022.1	Prokaryotic molybdopterin-containing oxidoreductase family, membrane subunit	18016000	-
CAK8713293.1	30S ribosomal protein S3	17919000	4550.27
CAK8720775.1	aspartate-semialdehyde dehydrogenase	17877385	-
CAK8718003.1	6-carboxytetrahydropterin synthase QueD	17871000	-
CAK8712275.1	Type IV pili methyl-accepting chemotaxis transducer N-term	17826000	-
CAK8722385.1	Outer membrane protein TolC	17755000	-
CAK8714038.1	ornithine carbamoyltransferase	17752000	-
CAK8711115.1	DUF3352 domain-containing protein	17120000	-
CAK8712027.1	Prokaryotic molybdopterin-containing oxidoreductase family, iron-sulfur binding subunit	17064000	-
CAK8722409.1	DUF4845 domain-containing protein	16937000	1410.69
CAK8722425.1	Pyrroloquinoline quinone biosynthesis protein D	16934000	5230.06
CAK8717314.1	polyribonucleotide nucleotidyltransferase	16883103	-
CAK8718072.1	phosphate ABC transporter substrate-binding protein PstS	16866000	-
WLE96758.1	peptidoglycan-binding domain-containing protein	16748000	-
CAK8722701.1	Outer membrane protein beta-barrel domain-containing protein	16668000	1607.8
CAK8715438.1	4-alpha-glucanotransferase	16582000	-
CAK8722066.1	Rhodanese-related sulfurtransferase	16049000	-
CAK8719737.1	hypothetical protein LDFHOB_09165	15896610	-
CAK8714326.1	ABC-type nitrate/sulfonate/bicarbonate transport system, substrate-binding protein	15653000	-
CAK8717439.1	von Willebrand factor type A domain-containing protein	15578000	-
CAK8716211.1	ATP-dependent 6-phosphofructokinase	15464000	-
WLE95261.1	50S ribosomal protein L7/L12	15421000	-
WLE97403.1	IMCp domain-containing protein	15323000	-
CAK8719521.1	3-isopropylmalate dehydratase large subunit	15291000	-
CAK8724149.1	Serine hydroxymethyltransferase	15254000	-
CAK8716612.1	4Fe-4S ferredoxin-type domain-containing protein	15143765	1335.86
CAK8718710.1	Multifunctional fusion protein	15121000	-
CAK8714941.1	hypothetical protein LDFHOB_04185	15045000	-
CAK8715074.1	Protein GrpE	15029000	-
CAK8718225.1	carbamoyl phosphate synthase small subunit	15015000	-
CAK8712290.1	Spermidine/putrescine transport system substrate-binding protein	14753000	-
CAK8714083.1	aspartate kinase	14567000	-
CAK8719994.1	hydroxylamine reductase	14506780	713.826
CAK8718683.1	Chitodextrinase	14308000	-
CAK8713989.1	Polymer-forming protein	14275000	-
CAK8718466.1	Hemerythrin	14164000	3559.97
CAK8715336.1	adenylate kinase	14038242	-
CAK8723644.1	Putative sulfite reductase-associated electron transfer protein DsrK	13909000	-
CAK8716651.1	CBS domain-containing protein	13802000	-
CAK8719944.1	CRISPR subtype I-C/DVULG-associated protein Cas8c/Csd1	13783800	-
WLE95255.1	elongation factor Tu	13753000	-
CAK8713911.1	Coenzyme F420-reducing hydrogenase, delta subunit	13516000	-
CAK8721020.1	Phospholipid transport system substrate-binding protein	13434000	-
CAK8714473.1	hypothetical protein LDFHOB_03720	13412000	-
CAK8716993.1	8-amino-3,8-dideoxy-alpha-D-manno-octulosonate transaminase	13349625	-
CAK8717515.1	Methylenetetrahydrofolate reductase	13312634	-
WLE97770.1	4Fe-4S binding protein	13174000	-
CAK8715707.1	Gliding motility protein	13153000	747.677
CAK8718844.1	Putative redox-active protein (C_GCAxxG_C_C)	13142000	-
CAK8714889.1	F0F1 ATP synthase subunit epsilon	13080000	-
CAK8721085.1	putative conserved protein, LabA/DUF88 family	13043000	-
CAK8713395.1	DNA-directed RNA polymerase subunit alpha	13029410	1680.09
CAK8724042.1	MTH538 TIR-like domain	12851250	-
CAK8711133.1	hypothetical protein LDFHOB_00245	12791000	698.465
CAK8720716.1	PilX N-terminal	12757000	1778.7
CAK8710990.1	MotA/TolQ/ExbB proton channel family protein	12740000	-
CAK8724356.1	Acetylglutamate kinase	12705000	-
CAK8711600.1	Cytochrome c554 and c-prime	12651000	-
CAK8718670.1	hypothetical protein LDFHOB_08065	12586000	-
CAK8714418.1	hypothetical protein LDFHOB_03665	12502000	-
CAK8711794.1	Kef-type potassium/proton antiporter accessory protein, CPA2 family	12445000	-
CAK8720711.1	Carbohydrate binding domain-containing protein	12442086	1232.07
CAK8723521.1	UTP--glucose-1-phosphate uridylyltransferase GalU	12416000	-
CAK8724504.1	DUF1353 domain-containing protein	12376000	-
CAK8714792.1	protein TolQ	12235000	-
CAK8714827.1	Type IV pilus assembly protein PilO	12146000	686.758
CAK8719669.1	Carbohydrate kinase	12114000	-
CAK8723491.1	NAD(P) transhydrogenase subunit beta	12066000	-
WLE97146.1	sulfurtransferase TusA family protein	11931000	-
CAK8714392.1	Peptidyl-prolyl cis-trans isomerase D	11908000	-
CAK8722485.1	Phosphoglycerate kinase	11874000	-
CAK8717912.1	UDP-glucuronate 4-epimerase	11845060	-
CAK8722420.1	hypothetical protein LDFHOB_11925	11836259	738.185
WLE96679.1	OmpW family outer membrane protein	11723000	-
CAK8714762.1	SH3-like domain-containing protein	11619000	-
CAK8713234.1	DNA-directed RNA polymerase subunit beta	11434893	-
WLE96544.1	type I glutamate--ammonia ligase	11399000	-
CAK8712209.1	Sulfate permease, SulP family	11397000	1579.95
CAK8716968.1	Polysaccharide export outer membrane protein	11249000	-
CAK8714865.1	F0F1 ATP synthase subunit B	11242000	-
WLE95781.1	TusE/DsrC/DsvC family sulfur relay protein	11237000	-
CAK8714919.1	Cytochrome c peroxidase	11231766	-
CAK8716330.1	Lipid-binding SYLF domain-containing protein	11225000	-
CAK8710984.1	Asp-tRNA(Asn)/Glu-tRNA(Gln) amidotransferase subunit GatC	11102000	-
CAK8719162.1	hypothetical protein LDFHOB_08585	11059000	-
CAK8722013.1	biosynthetic-type acetolactate synthase large subunit	10991839	-
WLE96759.1	peptidoglycan-binding domain-containing protein	10908000	-
CAK8719639.1	hypothetical protein LDFHOB_09070	10888000	-
CAK8719516.1	3-isopropylmalate dehydratase	10760000	-
CAK8717205.1	ATP phosphoribosyltransferase	10595000	-
CAK8723705.1	Omptin family protein	10493000	-
CAK8721332.1	DNA-directed RNA polymerase subunit omega	10396000	656.459
CAK8721962.1	Pyridine nucleotide-disulfide oxidoreductase, dimerization domain	10324000	-
CAK8716542.1	YbaB/EbfC family nucleoid-associated protein	10322000	-
CAK8720030.1	histidine kinase	10096000	-
CAK8712953.1	hypothetical protein LDFHOB_02095	10058000	-
CAK8712542.1	glutamate synthase (NADPH)	9986445	-
CAK8716196.1	cell division protein FtsZ	9966400	-
CAK8719715.1	Tetratricopeptide repeat-containing protein	9927600	-
CAK8714684.1	GGGtGRT protein	9904936	-
CAK8720790.1	3-isopropylmalate dehydrogenase	9902800	-
CAK8714048.1	argininosuccinate synthase	9899487	-
CAK8724142.1	ribose 5-phosphate isomerase B	9893300	-
CAK8716563.1	Anthranilate phosphoribosyltransferase	9876700	-
CAK8715316.1	DUF4469 domain-containing protein	9863600	-
CAK8713906.1	Heterodisulfide reductase subunit C	9718900	-
CAK8721347.1	Type IV pilus assembly protein PilC	9687300	-
CAK8723483.1	NAD(P) transhydrogenase subunit alpha	9665500	-
CAK8719974.1	Branched-chain amino acid transport system substrate-binding protein	9453900	-
CAK8723200.1	NAD(P)-dependent dehydrogenase, short-chain alcohol dehydrogenase family	9345900	-
CAK8712963.1	hypothetical protein LDFHOB_02105	9341100	-
CAK8717520.1	anaerobic carbon-monoxide dehydrogenase catalytic subunit	9340718	-
CAK8722500.1	DUF262 domain-containing protein	9226900	-
CAK8723791.1	DNA polymerase III subunit beta	9206700	-
CAK8711439.1	Serine protease Do	9193000	-
CAK8716517.1	Filamentous hemagglutinin	9181700	-
CAK8720659.1	Lactonase, 7-bladed beta-propeller	9177700	-
CAK8714489.1	Superoxide reductase	9103740	-
CAK8722292.1	Orotate phosphoribosyltransferase	9092100	-
CAK8721357.1	UDP-glucose 6-dehydrogenase	8998700	-
CAK8722315.1	cysteine synthase A	8962300	-
CAK8717607.1	DUF4469 domain-containing protein	8876800	-
CAK8719578.1	Collagenase-like protease, PrtC family	8863700	-
WLE96261.1	F0F1 ATP synthase subunit beta	8841600	-
CAK8715647.1	Response regulator receiver domain-containing protein	8827800	-
CAK8723399.1	nickel-responsive transcriptional regulator NikR	8807700	-
CAK8723289.1	calcium-translocating P-type ATPase, PMCA-type	8803130	-
CAK8713017.1	Peroxiredoxin	8751700	-
CAK8712714.1	DUF5666 domain-containing protein	8711000	2508.31
CAK8720736.1	Prepilin-type N-terminal cleavage/methylation domain-containing protein	8631400	1047.87
CAK8716065.1	hypothetical protein LDFHOB_05400	8618500	-
CAK8718784.1	cysteine desulfurase NifS	8581900	-
CAK8714858.1	ATP synthase subunit b	8572200	-
WLE97789.1	sulfate adenylyltransferase	8554900	-
CAK8713767.1	Putative ATPase	8512900	-
WLE95229.1	30S ribosomal protein S11	8479800	-
CAK8711356.1	Lipoprotein	8434200	-
CAK8712126.1	50S ribosomal protein L19	8432300	1122.12
CAK8714237.1	trigger factor	8420840	1077.25
CAK8712537.1	Glutamate synthase (NADPH) GltB1 subunit	8332800	-
CAK8715839.1	dTDP-4-amino-4,6-dideoxygalactose transaminase	8322900	-
CAK8717932.1	Fe-S-cluster-containing dehydrogenase component	8275800	-
WLE98797.1	cold-shock protein	7997900	-
CAK8710972.1	Flavorubredoxin	7897500	-
CAK8713277.1	50S ribosomal protein L2	7697620	1516.09
CAK8717034.1	Putative negative regulator of RcsB-dependent stress response	7681200	-
CAK8715732.1	Iron-sulfur cluster carrier protein	7669200	-
CAK8715229.1	MAE-28990/MAE-18760-like HEPN domain-containing protein	7615200	-
CAK8717170.1	Multifunctional fusion protein	7601600	-
CAK8720947.1	Heterodisulfide reductase subunit A	7592716	-
WLE98410.1	cold-shock protein	7555600	-
CAK8714169.1	N-acetyl-gamma-glutamyl-phosphate reductase	7489372	-
CAK8712016.1	Cytochrome c7	7479400	-
CAK8711636.1	glutamate-1-semialdehyde 2,1-aminomutase	7459900	-
CAK8715364.1	DUF302 domain-containing protein	7412400	-
CAK8724423.1	Phosphoribosylaminoimidazolecarboxamide formyltransferase	7388100	-
CAK8711148.1	Alcohol dehydrogenase iron-type/glycerol dehydrogenase GldA domain-containing protein	7376300	-
CAK8723129.1	C_GCAxxG_C_C family putative redox protein	7339300	673.748
CAK8719357.1	endopeptidase La	7208694	-
CAK8713086.1	glutamate-5-semialdehyde dehydrogenase	7205600	-
CAK8718220.1	carbamoyl-phosphate synthase large subunit	7141000	-
CAK8715465.1	Calcineurin-like phosphoesterase	6994510	-
CAK8713420.1	UMP kinase	6931000	-
CAK8713229.1	DNA-directed RNA polymerase subunit beta	6914747	-
CAK8711892.1	polyphosphate kinase 2	6904050	1332.9
CAK8719543.1	HlyD family secretion protein	6897500	1051.47
CAK8723616.1	elongation factor G	6884400	751.017
CAK8716221.1	ribulose-phosphate 3-epimerase	6850600	-
CAK8717356.1	Outer membrane protein assembly factor BamE, lipoprotein component of the BamABCDE complex	6849300	-
CAK8719906.1	MotA/TolQ/ExbB proton channel family protein	6829500	-
CAK8712230.1	Pyruvate carboxylase	6710900	-
CAK8724099.1	Butyryl-CoA dehydrogenase	6707100	-
CAK8714423.1	YEATS family protein	6678800	-
CAK8721336.1	adenylosuccinate synthase	6600400	-
CAK8717072.1	Phosphoribosylformylglycinamidine cyclo-ligase	6574200	-
CAK8723429.1	NADH-quinone oxidoreductase subunit I	6555100	-
CAK8715176.1	hypothetical protein LDFHOB_04485	6543900	-
CAK8715765.1	FtsH protease activity modulator HflK	6443300	-
CAK8718426.1	hypothetical protein LDFHOB_07820	6427000	-
CAK8721444.1	Cytochrome C oxidase, cbb3-type, subunit III	6424100	812.957
CAK8716898.1	Outer-membrane lipoprotein LolB	6413200	-
CAK8711248.1	TIGR00266 family protein	6349400	-
CAK8722027.1	DUF533 domain-containing protein	6308900	-
CAK8716963.1	Capsular exopolysaccharide family	6305282	-
CAK8711897.1	polyphosphate kinase 1	6288000	-
CAK8713303.1	50S ribosomal protein L29	6252000	5515.54
CAK8714592.1	Two-component system, chemotaxis family, response regulator CheY	6203900	798.091
CAK8721586.1	bifunctional 3,4-dihydroxy-2-butanone-4-phosphate synthase/GTP cyclohydrolase II	6180300	-
CAK8720345.1	mRNA interferase	6172500	-
CAK8715070.1	pyridoxal phosphate-dependent aminotransferase	6101000	-
WLE96119.1	dissimilatory-type sulfite reductase subunit alpha	6034700	-
CAK8716819.1	Nucleotide-binding universal stress protein, UspA family	6022300	-
CAK8714578.1	Two-component system, chemotaxis family, response regulator CheB	6011000	541.124
WLE98164.1	tetratricopeptide repeat protein	6000900	-
CAK8715608.1	hypothetical protein LDFHOB_04925	5992900	-
WLE98640.1	porin family protein	5975400	-
CAK8716070.1	outer membrane protein assembly factor BamA	5968600	-
CAK8716270.1	glucose-6-phosphate isomerase	5953500	-
CAK8712592.1	Big-1 domain-containing protein	5878300	1371.07
CAK8722840.1	DUF1566 domain-containing protein	5795900	980.202
CAK8720468.1	YXWGXW repeat-containing protein	5649300	677.282
CAK8723620.1	AAA domain-containing protein	5641800	547.803
CAK8713282.1	30S ribosomal protein S19	5636200	3588.21
CAK8712587.1	NADPH-dependent glutamate synthase beta chain	5616100	-
CAK8712683.1	Carbonic anhydrase	5592600	-
CAK8716151.1	hypothetical protein LDFHOB_05485	5568800	-
CAK8714058.1	Fibronectin type-III domain-containing protein	5548000	-
CAK8721535.1	Glucose-1-phosphate adenylyltransferase	5527100	-
WLE95345.1	hypothetical protein QTN59_11700	5496200	-
WLE95447.1	Spy/CpxP family protein refolding chaperone	5462500	-
WLE98823.1	phosphoenolpyruvate synthase	5447100	-
CAK8717678.1	transketolase	5446900	-
WLE97991.1	nucleotide exchange factor GrpE	5418900	-
WLE95270.1	FAD-dependent oxidoreductase	5374000	-
CAK8712634.1	signal peptidase I	5343400	-
CAK8724082.1	DUF177 domain-containing protein	5291100	-
WLE95620.1	glycine zipper domain-containing protein	5290000	-
CAK8720106.1	Two-component system, NtrC family, response regulator	5228400	-
CAK8718814.1	Aconitate hydratase A	5212300	-
WLE96456.1	peroxiredoxin	5205100	-
CAK8721090.1	glutamine-hydrolyzing GMP synthase	5201500	-
CAK8714331.1	von Willebrand factor type A domain-containing protein	5188600	-
WLE97204.1	30S ribosomal protein S16	5175300	-
CAK8713071.1	orotidine-5-phosphate decarboxylase	5152700	-
CAK8713479.1	DUF4469 domain-containing protein	5139800	-
CAK8719275.1	molybdate ABC transporter substrate-binding protein	5121500	-
CAK8711554.1	Putative lipid-binding transport protein, Tim44 family	5095300	-
CAK8714802.1	protein-export chaperone SecB	5032100	-
CAK8718695.1	Magnesium chelatase family protein	5002635	-
CAK8714978.1	TonB-dependent siderophore receptor	4988500	-
CAK8715580.1	MoxR-like ATPase	4872900	-
CAK8717008.1	aspartate 1-decarboxylase	4866900	-
CAK8721540.1	Glucose-1-phosphate adenylyltransferase	4853700	-
WLE97703.1	methyl-accepting chemotaxis protein	4809900	-
CAK8724501.1	3,5-cyclic AMP phosphodiesterase CpdA	4790600	1482.27
CAK8722295.1	DUF2993 domain-containing protein	4734200	-
CAK8722355.1	Caspase domain-containing protein	4704100	-
CAK8719811.1	citramalate synthase	4665700	-
CAK8716250.1	Ig-like domain-containing protein	4638300	636.578
CAK8714644.1	L-lactate permease	4626400	722.604
WLE95272.1	adenylyl-sulfate reductase subunit alpha	4590600	-
CAK8724022.1	glutamine--fructose-6-phosphate transaminase (isomerizing)	4549300	-
CAK8719373.1	chorismate synthase	4520200	-
CAK8711090.1	amidophosphoribosyltransferase	4516600	-
CAK8711341.1	elongation factor G	4500450	-
WLE97074.1	Fe-S cluster assembly protein HesB	4469700	-
CAK8714899.1	DUF4760 domain-containing protein	4454000	-
CAK8714822.1	Pilus assembly protein, PilP	4406000	-
CAK8720862.1	tryptophan synthase subunit beta	4390000	-
CAK8721997.1	DUF4360 domain-containing protein	4384600	5468.04
WLE95483.1	thiol peroxidaseWLE	4349600	-
CAK8713550.1	Zinc dependent phospholipase C	4316746	-
CAK8722804.1	type III pantothenate kinase	4299300	-
CAK8715294.1	Acetoin utilization deacetylase AcuC	4238820	-
CAK8719081.1	Shikimate kinase	4238200	-
CAK8720726.1	Type IV pilus assembly protein PilW	4220400	2536.46
CAK8723775.1	septum site-determining protein MinD	4218400	2052.46
CAK8718960.1	Putative hydrolase of the HAD superfamily	4208900	-
CAK8721435.1	tryptophan--tRNA ligase	4184800	-
CAK8723640.1	sulfate reduction electron transfer complex DsrMKJOP subunit DsrM	4178600	-
CAK8717346.1	Transcription termination/antitermination protein NusA	4168400	-
WLE96266.1	co-chaperone GroES	4164100	-
CAK8721095.1	IMP dehydrogenase	4133900	-
CAK8720644.1	pyridoxine 5-phosphate synthase	4126700	-
CAK8718950.1	Nucleotidyltransferase	4081400	-
CAK8716983.1	2-desacetyl-2-hydroxyethyl bacteriochlorophyllide A dehydrogenase	4079500	-
CAK8714582.1	histidine kinase	4077200	527.611
CAK8719190.1	branched-chain amino acid aminotransferase	4049700	-
CAK8714227.1	ATP-dependent Clp protease ATP-binding subunit ClpX	4021300	-
CAK8717708.1	class 1 fructose-bisphosphatase	4014140	-
CAK8713520.1	Multimeric flavodoxin WrbA	4002900	-
CAK8712673.1	GDSL-like Lipase/Acylhydrolase	4001800	-
CAK8724111.1	Looped-hinge helix DNA binding domain-containing protein, AbrB family	3994900	-
CAK8719300.1	Acetyltransferase	3957600	-
WLE96259.1	F0F1 ATP synthase subunit alpha	3948300	-
CAK8723449.1	Fibronectin type III domain-containing protein	3943300	-
WLE99318.1	hypothetical protein QTN59_20660	3892300	-
CAK8718655.1	Tetratricopeptide repeat-containing protein	3875300	-
WLE95235.1	50S ribosomal protein L15	3855400	-
WLE98949.1	50S ribosomal protein L20	3846800	-
WLE96972.1	30S ribosomal protein S18	3792200	-
WLE97990.1	molecular chaperone DnaK	3756600	-
CAK8718880.1	Transcriptional regulator, ArsR family	3745600	-
CAK8718596.1	threonine synthase	3734000	-
CAK8716851.1	TIGR00255 family protein	3733100	-
CAK8713918.1	Methylene-tetrahydrofolate reductase C terminal	3730400	-
CAK8719210.1	Lysophospholipase L1	3649900	-
CAK8714731.1	Glutamate synthase (NADPH/NADH) small chain	3642500	-
WLE98591.1	hypothetical protein QTN59_07060	3600300	-
CAK8721494.1	SxtJ	3577900	-
CAK8722569.1	Protein-export membrane protein SecG	3546400	652.264
CAK8711128.1	hypothetical protein LDFHOB_00240	3543800	-
CAK8721222.1	von Willebrand factor type A domain-containing protein	3517300	-
CAK8717827.1	PIN domain-containing protein	3510100	-
CAK8716502.1	dihydroxy-acid dehydratase	3509200	-
WLE95273.1	adenylyl-sulfate reductase subunit beta	3440200	-
CAK8715556.1	Zinc-or iron-chelating domain-containing protein	3410440	-
CAK8715728.1	Glyoxylase, beta-lactamase superfamily II	3394400	-
CAK8723411.1	NADH-quinone oxidoreductase subunit B	3383800	-
CAK8715901.1	nitrate reductase catalytic subunit NapA	3372957	2614.58
CAK8712191.1	23S rRNA (guanosine(2251)-2-O)-methyltransferase RlmB	3370000	-
WLE95237.1	30S ribosomal protein S5	3359000	-
CAK8723537.1	LL-diaminopimelate aminotransferase	3348200	-
CAK8719806.1	ATP-dependent chaperone ClpB	3316100	-
CAK8714201.1	Phosphatidylethanolamine N-methyltransferase	3302200	-
CAK8713613.1	formate dehydrogenase subunit alpha	3273500	-
CAK8720189.1	Membrane protein TerC	3267000	-
CAK8721311.1	galactose-1-phosphate uridylyltransferase	3256000	-
WLE97765.1	pyruvate:ferredoxin (flavodoxin) oxidoreductase	3245200	-
WLE95247.1	50S ribosomal protein L16	3208700	-
CAK8717822.1	Inner membrane protein	3206200	-
CAK8713528.1	glycine--tRNA ligase subunit alpha	3155500	-
WLE95252.1	50S ribosomal protein L23	3146700	-
CAK8721766.1	molecular chaperone HtpG	3121100	-
WLE96698.1	formate--tetrahydrofolate ligase	3116200	-
CAK8711434.1	recombinase RecA	3099800	-
WLE96974.1	50S ribosomal protein L9	3095100	-
WLE95239.1	50S ribosomal protein L6	3087600	-
CAK8712509.1	Phytoene dehydrogenase-related protein	3086600	-
CAK8717243.1	Peptidyl-prolyl cis-trans isomerase	3073300	-
CAK8721711.1	Phosphomethylpyrimidine synthase ThiC	3071000	-
WLE97355.1	tetrahydrofolate dehydrogenase/cyclohydrolase catalytic domain-containing protein	3066700	-
CAK8720573.1	histidine kinase	3053400	-
CAK8719659.1	Putative RNA binding protein YcfA, dsRBD-like fold, HicA-like mRNA interferase family	3047600	-
CAK8714679.1	30S ribosomal protein S1	3040700	-
CAK8712767.1	phosphate signaling complex protein PhoU	3022800	-
CAK8719698.1	hypothetical protein LDFHOB_09130	3008100	-
CAK8722782.1	Phosphate/phosphite/phosphonate ABC transporter binding protein	2980000	-
WLE96744.1	hypothetical protein QTN59_18940	2978800	-
CAK8724130.1	3-oxoacyl-[acyl-carrier-protein] reductase	2969900	-
CAK8713728.1	aspartate--tRNA ligase	2967600	-
WLE97238.1	hypothetical protein QTN59_00070	2950700	-
WLE98528.1	phosphoglycerate dehydrogenase	2950400	-
CAK8713546.1	Hydrolase, metalloendopeptidase	2943500	-
CAK8715642.1	YvcK family protein	2935300	-
CAK8724439.1	translational GTPase TypA	2926900	573.403
WLE95230.1	30S ribosomal protein S13	2891900	-
CAK8711738.1	Inner membrane protein	2855000	-
CAK8722470.1	DUF5343 domain-containing protein	2818300	-
CAK8711564.1	prephenate dehydratase	2817200	-
WLE96460.1	hypothetical protein QTN59_17470	2816200	-
CAK8716988.1	Zinc-ribbon domain-containing protein	2797700	-
CAK8716607.1	3-dehydroquinate synthase	2756600	-
CAK8723314.1	Putative metal-binding protein	2755500	-
CAK8716883.1	DUF507 domain-containing protein	2742000	-
CAK8723840.1	Twitching motility protein PilT	2740200	-
CAK8716034.1	MinD superfamily P-loop ATPase, contains an inserted ferredoxin domain	2731900	-
CAK8721173.1	hypothetical protein LDFHOB_10645	2713400	-
CAK8719379.1	Starch synthase	2707500	-
CAK8719764.1	DUF1641 domain-containing protein	2701000	-
CAK8717884.1	UDP-N-acetylglucosamine 1-carboxyvinyltransferase	2689800	671.822
WLE96298.1	FAD/NAD(P)-binding oxidoreductase	2689400	-
CAK8724359.1	DUF1015 domain-containing protein	2642900	-
CAK8718935.1	lysine--tRNA ligase	2630300	-
CAK8718875.1	SSD domain-containing protein	2628000	-
CAK8715515.1	hypothetical protein LDFHOB_04830	2627800	-
CAK8711611.1	Beta-barrel assembly machine subunit BamD	2622400	-
CAK8715448.1	Ribonuclease T2	2616900	-
CAK8718215.1	ATP-dependent zinc metalloprotease FtsH	2605900	-
CAK8714321.1	LemA protein	2599500	-
CAK8713365.1	Protein translocase subunit SecY	2593600	1792.95
WLE98275.1	OmpA family protein	2590400	-
CAK8712466.1	Nicotinamidase-related amidase	2583800	-
WLE98220.1	HU family DNA-binding protein	2579000	-
CAK8712225.1	Acetyl-CoA carboxylase, biotin carboxylase subunit	2548400	-
CAK8722465.1	Carbohydrate-binding module 48 (Isoamylase N-terminal domain)	2545500	568.966
CAK8723734.1	redox-regulated ATPase YchF	2523700	-
WLE95262.1	50S ribosomal protein L10	2510700	-
WLE98072.1	DUF4340 domain-containing protein	2493100	-
WLE96855.1	hypothetical protein QTN59_19525	2476400	-
CAK8712146.1	RNA-binding protein KhpA	2448700	1104.38
CAK8715326.1	hypothetical protein LDFHOB_04635	2444700	-
CAK8723196.1	3-oxoacyl-[acyl-carrier-protein] synthase-3	2419200	-
CAK8715019.1	Iron complex outermembrane recepter protein	2402800	-
CAK8717993.1	UDP-N-acetyl-D-galactosamine dehydrogenase	2401900	-
CAK8711837.1	DUF4440 domain-containing protein	2395700	-
CAK8715744.1	CopG family transcriptional regulator	2392000	-
WLE95226.1	50S ribosomal protein L17	2389300	-
CAK8723701.1	carbonate dehydratase	2381900	-
CAK8722565.1	Triosephosphate isomerase	2368500	-
CAK8721602.1	HB1, ASXL, restriction endonuclease HTH domain	2358100	-
CAK8720148.1	Phosphoribosylaminoimidazole-succinocarboxamide synthase	2356300	-
CAK8717175.1	Late embryogenesis abundant protein	2347700	-
CAK8723577.1	TIGR04211 family SH3 domain-containing protein	2321600	-
CAK8719501.1	putative conserved protein, DUF39 family	2243500	-
CAK8715886.1	Periplasmic nitrate reductase, electron transfer subunit	2241600	1120.64
CAK8711616.1	thioredoxin-disulfide reductase	2233000	-
WLE96743.1	hypothetical protein QTN59_18935	2226200	-
CAK8717371.1	cofactor-independent phosphoglycerate mutase	2224300	-
WLE98762.1	50S ribosomal protein L27	2222700	-
WLE96041.1	hypothetical protein QTN59_15305	2192300	-
CAK8718364.1	Apolipoprotein D and lipocalin family protein	2189100	-
CAK8715374.1	Asp-tRNA(Asn)/Glu-tRNA(Gln) amidotransferase subunit GatA	2183200	-
CAK8712772.1	Arsenate reductase	2176800	-
CAK8716804.1	YggT family protein	2165700	-
WLE97357.1	acetyl-CoA decarbonylase/synthase complex subunit delta	2150200	-
CAK8716923.1	Extracellular solute-binding protein	2143500	-
CAK8714336.1	NMT1/THI5 like	2138400	-
CAK8715760.1	protease modulator HflC	2131100	-
CAK8722350.1	Carboxypeptidase regulatory-like domain-containing protein	2123700	-
CAK8712171.1	Transferase hexapeptide (Six repeat-containing protein)	2122400	-
CAK8717100.1	Zinc-finger	2116900	636.1
CAK8724435.1	putative pPIWI-associating nuclease domain-containing protein	2110900	-
CAK8715181.1	proline--tRNA ligase	2108900	-
CAK8721741.1	hypothetical protein LDFHOB_11240	2107600	-
WLE97359.1	acetyl-CoA decarbonylase/synthase complex subunit gamma	2107500	-
WLE97353.1	peptidoglycan-binding domain-containing protein	2090200	-
WLE95228.1	30S ribosomal protein S4	2081400	-
WLE99170.1	ribose-phosphate pyrophosphokinase	2066800	-
CAK8720890.1	3-deoxy-7-phosphoheptulonate synthase class II	2065000	-
WLE98702.1	hypothetical protein QTN59_07635	2036300	-
CAK8717500.1	Cellulose biosynthesis protein BcsQ	2028700	-
CAK8721666.1	Thiazole synthase	2028400	-
WLE96788.1	pyridoxal phosphate-dependent aminotransferase	1991600	-
WLE98482.1	DUF5666 domain-containing protein	1989500	-
CAK8716702.1	P-loop ATPase protein family protein	1976400	-
CAK8715692.1	leucine--tRNA ligase	1974500	-
CAK8712933.1	Putative restriction endonuclease	1958700	-
CAK8722086.1	Arsenite methyltransferase	1955400	-
CAK8711085.1	Ferredoxin	1951200	-
CAK8716346.1	50S ribosomal protein L27	1939100	-
CAK8714747.1	anthranilate synthase component I	1934400	-
CAK8711569.1	Ribbon-helix-helix protein, copG family	1912000	-
CAK8722909.1	Putative acetyltransferase	1912000	-
WLE98168.1	hypothetical protein QTN59_04885	1911800	-
CAK8713693.1	NAD(P)H-dependent flavin oxidoreductase YrpB, nitropropane dioxygenase family	1909300	-
CAK8721706.1	hypothetical protein LDFHOB_11205	1896400	-
WLE98163.1	hypothetical protein QTN59_04860	1889200	-
CAK8723423.1	NADH-quinone oxidoreductase subunit D	1888200	-
CAK8722845.1	Hydrophobic/amphiphilic exporter-1, HAE1 family	1823600	-
WLE98162.1	OmpA family protein	1822000	-
CAK8711942.1	PilZ domain-containing protein	1820200	-
CAK8715254.1	YeeE/YedE thiosulfate transporter family protein	1817400	-
CAK8711799.1	elongation factor P	1815300	700.64
WLE95257.1	30S ribosomal protein S7	1805300	-
CAK8724453.1	O-acetylhomoserine sulfhydrylase	1795700	-
CAK8718561.1	D-alanine--D-alanine ligase	1787400	-
WLE98777.1	carbonic anhydrase	1783400	-
WLE95936.1	cold shock domain-containing protein	1781200	-
WLE99216.1	type IV pili methyl-accepting chemotaxis transducer N-terminal domain-containing protein	1771900	-
WLE96560.1	ATP synthase F0 subunit C	1763600	-
WLE96488.1	bacteriohemerythrin	1759300	-
WLE97708.1	chemotaxis protein CheB	1755100	-
CAK8713516.1	HAMP domain-containing protein	1746500	-
CAK8711307.1	Tetratricopeptide repeat-containing protein	1744500	-
CAK8724018.1	OmpA-OmpF porin, OOP family	1720000	-
CAK8712302.1	Spermidine/putrescine import ATP-binding protein PotA	1718900	-
CAK8717258.1	Membrane-bound lytic murein transglycosylase B	1680400	-
CAK8721316.1	RNA polymerase-binding protein DksA	1669900	-
CAK8712156.1	signal recognition particle protein	1669300	-
CAK8717268.1	LPS-assembly protein	1668500	-
CAK8720639.1	Permuted papain-like amidase enzyme, YaeF/YiiX, C92 family	1658000	-
CAK8715775.1	threonine--tRNA ligase	1649700	-
CAK8718511.1	Putative conserved protein, contains HEPN domain	1645100	-
WLE97838.1	hypothetical protein QTN59_03150	1638000	-
CAK8711143.1	1,4-alpha-glucan branching protein GlgB	1636400	-
CAK8713542.1	ferrochelatase	1624400	-
CAK8712181.1	GTPase Era	1613800	-
CAK8723836.1	Zinc finger/thioredoxin putative domain-containing protein	1612400	-
WLE97067.1	group 1 truncated hemoglobin	1586900	-
WLE97801.1	adenosylhomocysteinase	1581200	-
WLE98317.1	aspartate-semialdehyde dehydrogenase	1563400	-
CAK8715880.1	Cytochrome c554 and c-prime	1552600	3134.58
CAK8714772.1	Tol-pal system protein YbgF	1550900	-
CAK8721208.1	Phosphoheptose isomerase	1543900	-
CAK8719450.1	hypothetical protein LDFHOB_08880	1540200	-
CAK8718324.1	Two component transcriptional regulator, winged helix family	1534400	-
WLE96779.1	glyceraldehyde 3-phosphate dehydrogenase NAD-binding domain-containing protein	1528400	-
CAK8718616.1	ribosome silencing factor	1527400	-
CAK8717064.1	DegP2 peptidase, Serine peptidase, MEROPS family S01B	1515000	-
WLE98794.1	DUF3012 domain-containing protein	1506700	-
CAK8721178.1	hydroxymethylbilane synthase	1497200	-
WLE97791.1	manganese-dependent inorganic pyrophosphatase	1493800	-
CAK8717304.1	Helix-turn-helix domain-containing protein	1482400	-
WLE95213.1	30S ribosomal protein S2	1477900	-
CAK8722696.1	Glycosyltransferase involved in cell wall bisynthesis	1474200	-
CAK8717340.1	translation initiation factor IF-2	1465703	-
CAK8720524.1	Succinate-semialdehyde dehydrogenase	1436300	-
CAK8721635.1	citrate synthase	1435400	-
CAK8719688.1	Methyltransferase domain-containing protein	1418200	-
CAK8720781.1	Ribose-phosphate pyrophosphokinase	1410900	-
CAK8724103.1	Electron transfer flavoprotein beta subunit	1402800	-
WLE96517.1	30S ribosomal protein S1	1393100	-
WLE95793.1	hypothetical protein QTN59_14035	1373600	-
CAK8714787.1	protein TolR	1372900	745.319
CAK8712471.1	alanine--tRNA ligase	1372300	-
CAK8719548.1	Putative ABC transport system ATP-binding protein	1369100	524.807
CAK8715139.1	Cytokinin riboside 5-monophosphate phosphoribohydrolase	1362200	-
CAK8715780.1	translation initiation factor IF-3	1355900	639.78
CAK8716552.1	indole-3-glycerol phosphate synthase TrpC	1345900	-
CAK8724087.1	50S ribosomal protein L32	1344000	936.573
WLE98166.1	hypothetical protein QTN59_04875	1341800	-
WLE99141.1	Hcp family type VI secretion system effector	1338400	-
WLE97066.1	cytochrome c family protein	1337200	-
WLE99005.1	adenylate kinase	1333600	-
WLE95242.1	50S ribosomal protein L5	1328500	-
WLE99251.1	PEGA domain-containing protein	1320000	-
CAK8721656.1	Putative CoA-substrate-specific enzyme activase	1308300	-
CAK8723204.1	Sugar O-acyltransferase, sialic acid O-acetyltransferase NeuD family	1303800	-
WLE97771.1	hypothetical protein QTN59_02805	1302800	-
CAK8721138.1	dTDP-4-dehydrorhamnose 3,5-epimerase	1296700	-
WLE98974.1	FKBP-type peptidyl-prolyl cis-trans isomerase	1296600	-
CAK8717135.1	carboxylating nicotinate-nucleotide diphosphorylase	1275300	-
CAK8717335.1	30S ribosome-binding factor RbfA	1268700	-
CAK8719901.1	glutamine--tRNA ligase/YqeY domain fusion protein	1267200	-
WLE97767.1	DUF4198 domain-containing protein	1257500	-
CAK8717145.1	ATPase component of ABC transporter	1254600	-
CAK8721530.1	UDP-glucuronate decarboxylase	1253600	-
CAK8712476.1	3-oxoacyl-[acyl-carrier-protein] synthase II	1250800	-
CAK8716953.1	4Fe-4S binding domain-containing protein	1243400	-
WLE98025.1	rhodanese-like domain-containing protein	1238700	-
WLE99185.1	multiheme c-type cytochrome ExtKL	1230900	-
CAK8714053.1	argininosuccinate lyase	1226500	-
CAK8713534.1	quinolinate synthase NadA	1223600	-
CAK8717185.1	biotin synthase BioB	1218000	-
CAK8714782.1	cell envelope integrity protein TolA	1216300	-
CAK8717080.1	Glycine--tRNA ligase beta subunit	1203500	549.399
WLE96257.1	ATP synthase F0 subunit B	1200700	-
WLE96979.1	roadblock/LC7 domain-containing protein	1191900	-
CAK8718461.1	DNA gyrase subunit A	1185900	-
WLE97573.1	pyrroline-5-carboxylate reductase	1168700	-
CAK8722236.1	Catalase	1157400	-
CAK8723338.1	N-methylhydantoinase A/oxoprolinase/acetone carboxylase, beta subunit	1148900	-
WLE98476.1	alpha/beta hydrolase	1142600	-
CAK8720398.1	transcription termination factor Rho	1141200	-
CAK8723755.1	Modulator of FtsH protease	1136600	1227.01
CAK8721908.1	Response regulatory domain-containing protein	1135500	-
WLE97356.1	anaerobic carbon-monoxide dehydrogenase catalytic subunit	1135200	-
WLE98006.1	hypothetical protein QTN59_04040	1126200	-
WLE98138.1	outer membrane lipoprotein-sorting protein	1119300	-
CAK8719344.1	isoleucine--tRNA ligase	1119100	-
CAK8713950.1	ribonuclease Y	1111200	-
WLE97144.1	hypothetical protein QTN59_21035	1105200	-
WLE98671.1	hypothetical protein QTN59_07480	1097400	-
WLE98668.1	biosynthetic-type acetolactate synthase large subunit	1087400	-
WLE99295.1	30S ribosomal protein S10	1075700	-
CAK8721731.1	Tetratricopeptide repeat-containing protein	1063900	-
CAK8716135.1	Eco29kI restriction endonuclease	1056800	-
CAK8711075.1	Lipoprotein	1045200	-
CAK8718601.1	SEC-C motif-containing protein	1044600	-
CAK8720448.1	3-carboxy-cis,cis-muconate cycloisomerase	1026400	-
CAK8720870.1	Aminoglycoside phosphotransferase domain-containing protein	1025000	-
CAK8720971.1	3-deoxy-8-phosphooctulonate synthase	1019100	-
CAK8713984.1	Twitching motility protein PilT	1016400	-
CAK8719315.1	DNA-binding domain-containing protein	997720	-
CAK8723180.1	UDP-N-acetylglucosamine 2-epimerase (non-hydrolyzing)	997010	-
CAK8714694.1	2-dehydro-3-deoxy-phosphogluconate aldolase	988700	-
WLE98879.1	cell division protein ZapB	984710	-
CAK8723387.1	DUF1161 domain-containing protein	982800	-
WLE95238.1	50S ribosomal protein L18	978480	-
CAK8723739.1	Tetratricopeptide repeat-containing protein	975730	-
CAK8724091.1	phosphate acyltransferase PlsX	973260	-
CAK8715810.1	Phenylalanine--tRNA ligase beta subunit	969170	-
CAK8711997.1	Dolichyl-phosphate-mannose-protein mannosyltransferase	963650	-
CAK8716918.1	Putative conserved protein YaaN involved in tellurite resistance	953350	-
CAK8717874.1	DUF4189 domain-containing protein	948020	-
WLE97655.1	30S ribosomal protein S15	945400	-
CAK8723171.1	Galactowaldenase	943430	-
WLE96012.1	4-hydroxy-tetrahydrodipicolinate synthase	942110	-
CAK8718096.1	3-oxoacyl-[acyl-carrier protein] reductase	940260	-
CAK8713713.1	Nucleic acid-binding protein, contains PIN domain	937120	-
WLE98836.1	DUF3373 family protein	928510	-
WLE96263.1	Hsp20/alpha crystallin family protein	922560	-
CAK8717105.1	mannose-1-phosphate guanylyltransferase/mannose-6-phosphate isomerase	920580	-
CAK8718998.1	glucose-1-phosphate thymidylyltransferase RfbA	909390	-
CAK8717309.1	Periplasmic chaperone for outer membrane proteins SurA	908370	-
CAK8713249.1	elongation factor G	902720	2029.66
CAK8720847.1	Putative nucleic acid-binding protein, contains PIN domain	901630	-
WLE96432.1	molecular chaperone HtpG	899470	-
CAK8719841.1	adenylosuccinate lyase	894830	-
CAK8713979.1	Pilus retraction ATPase PilT	894220	-
WLE96776.1	preprotein translocase subunit SecG	889660	-
WLE96264.1	Hsp20/alpha crystallin family protein	886220	-
WLE95271.1	FAD-binding protein	884180	-
WLE95674.1	hypothetical protein QTN59_13420	883040	-
WLE98822.1	Fe-S cluster assembly protein NifU	879370	-
WLE98017.1	DUF3597 domain-containing protein	875280	-
CAK8712166.1	endopeptidase La	870230	-
CAK8723329.1	Zinc-or iron-chelating domain-containing protein	866030	-
WLE97299.1	tetratricopeptide repeat protein	865650	-
CAK8714838.1	Type IV pilus assembly protein PilM	862170	-
WLE98487.1	DUF4434 domain-containing protein	860580	-
WLE97362.1	hydrogenase iron-sulfur subunit	855400	-
CAK8711317.1	bifunctional homocysteine S-methyltransferase/methylenetetrahydrofolate reductase	844500	-
WLE98627.1	toxic anion resistance protein	838990	-
CAK8716835.1	guanylate kinase	833410	-
WLE99244.1	malate dehydrogenase	830690	-
CAK8723362.1	D-alanyl-D-alanine carboxypeptidase	828870	-
CAK8712693.1	Molybdopterin or thiamine biosynthesis adenylyltransferase	814430	-
WLE96299.1	DUF1641 domain-containing protein	813400	-
CAK8719016.1	dTMP kinase	812050	-
CAK8717394.1	Trypsin-like peptidase domain-containing protein	809570	-
WLE96905.1	hypothetical protein QTN59_19780	808910	-
CAK8716602.1	Restriction endonuclease	808360	1133.36
WLE98533.1	alcohol dehydrogenase catalytic domain-containing protein	801600	-
CAK8723326.1	Zinc-or iron-chelating domain-containing protein	800160	-
WLE96617.1	HU family DNA-binding protein	797790	-
WLE97145.1	hypothetical protein QTN59_21040	794070	-
CAK8720453.1	Zinc transport system substrate-binding protein	777100	-
CAK8718436.1	Collagen triple helix repeat-containing protein	774450	-
CAK8714043.1	hypothetical protein LDFHOB_03275	771870	-
WLE95212.1	translation elongation factor Ts	770120	-
CAK8715443.1	Acetylornithine aminotransferase	765040	-
WLE98365.1	stomatin-like protein	762350	-
WLE98667.1	acetolactate synthase small subunit	761650	-
CAK8713688.1	Poly(A) polymerase	761170	-
WLE95236.1	50S ribosomal protein L30	759820	-
CAK8717330.1	Phosphoesterase RecJ domain-containing protein	759370	-
WLE95263.1	50S ribosomal protein L1	750160	-
CAK8711381.1	ADP-heptose:LPS heptosyltransferase	744380	-
CAK8713460.1	RIP metalloprotease RseP	743430	-
WLE95244.1	50S ribosomal protein L14	737170	-
CAK8715755.1	Fe-S cluster assembly iron-binding protein IscA	729950	-
WLE98557.1	molybdopterin-dependent oxidoreductase	729690	-
WLE97041.1	hypothetical protein QTN59_20490	727150	-
WLE99186.1	hypothetical protein QTN59_10175	725620	-
CAK8721519.1	DGQHR domain-containing protein	719840	-
WLE96885.1	hypothetical protein QTN59_19675	716910	-
WLE96496.1	hypothetical protein QTN59_17655	715920	-
WLE97788.1	hypothetical protein QTN59_02900	704130	-
CAK8717688.1	hypothetical protein LDFHOB_07065	702650	-
WLE96308.1	LysM peptidoglycan-binding domain-containing protein	695910	-
CAK8719624.1	Spherulation-specific family 4	695530	678.578
CAK8721863.1	CreA protein	687930	-
CAK8718688.1	D-3-phosphoglycerate dehydrogenase	673140	-
CAK8724507.1	Vitamin B12 transporter	664620	-
CAK8722046.1	phosphoribosylformylglycinamidine synthase	661290	-
CAK8716191.1	cell division protein FtsA	659930	-
WLE96971.1	30S ribosomal protein S6	655810	-
WLE98870.1	OmpH family outer membrane protein	643730	-
CAK8723176.1	UDP-2-acetamido-2,6-beta-L-arabino-hexul-4-ose reductase	642320	-
WLE98179.1	ketol-acid reductoisomerase	640320	-
CAK8721746.1	valine--tRNA ligase	635410	-
WLE98000.1	cytochrome-c peroxidase	623250	-
CAK8724480.1	CTP synthase	619220	-
CAK8721842.1	tryptophan synthase subunit alpha	618110	-
WLE98204.1	FAD-dependent oxidoreductase	611200	-
CAK8722712.1	Molybdopterin molybdenumtransferase	609710	-
WLE96549.1	efflux transporter outer membrane subunit	608020	-
WLE98450.1	methyl-accepting chemotaxis protein	605680	-
CAK8712639.1	ATP-dependent RNA helicase DeaD	605620	-
CAK8715143.1	Pilus retraction ATPase PilT	598450	-
CAK8723167.1	Glycosyltransferase involved in cell wall bisynthesis	598040	-
WLE98649.1	methyl-accepting chemotaxis protein	595700	-
CAK8719152.1	GTPase HflX	595160	-
CAK8721751.1	Repeat domain-containing protein	585380	-
WLE97694.1	MucR family transcriptional regulator	584740	-
WLE96354.1	zinc ABC transporter substrate-binding protein	583680	-
WLE95251.1	50S ribosomal protein L2	573800	-
WLE98670.1	enoyl-[acyl-carrier-protein] reductase FabL	565580	-
CAK8714797.1	Thioredoxin reductase (NADPH)	565410	-
CAK8717942.1	M18 family aminopeptidase	557820	-
CAK8723819.1	Ubiquitin-protein ligase	554160	-
WLE98114.1	sigma-54 dependent transcriptional regulator	551170	-
WLE97052.1	polymer-forming cytoskeletal protein	548430	-
WLE99230.1	trigger factor	538180	-
WLE97649.1	transcription termination factor NusA	535830	-
CAK8722717.1	Delta-60 repeat domain-containing protein	532490	-
WLE98741.1	outer membrane beta-barrel protein	524360	-
CAK8713881.1	YebC/PmpR family DNA-binding transcriptional regulator	522840	-
CAK8723632.1	C-terminal processing peptidase-1, Serine peptidase, MEROPS family S41A	521750	-
CAK8714573.1	Chromosome partitioning protein	520810	-
WLE95939.1	OmpA family protein	519860	-
WLE97314.1	endopeptidase La	513640	-
CAK8717733.1	Acetyl-coenzyme A carboxylase carboxyl transferase subunits beta/alpha	511260	-
WLE95828.1	acyl-CoA dehydrogenase family protein	507620	-
CAK8711120.1	Neutral zinc metallopeptidase	506410	-
WLE95840.1	GGGtGRT protein	506370	-
WLE97667.1	VacJ family lipoprotein	496870	-
CAK8724427.1	glucose-6-phosphate dehydrogenase	491310	-
WLE99290.1	type IV pili methyl-accepting chemotaxis transducer N-terminal domain-containing protein	490690	-
CAK8720036.1	Tetratricopeptide repeat-containing protein	489160	-
WLE96546.1	efflux RND transporter periplasmic adaptor subunit	489040	-
WLE98905.1	cold-shock protein	485980	-
CAK8716075.1	1-acyl-sn-glycerol-3-phosphate acyltransferase	485580	-
CAK8711714.1	Putative ATPase	485430	-
CAK8722161.1	TerF vWA domain-containing protein	484000	641.512
CAK8715331.1	Homoserine dehydrogenase	480940	-
WLE97651.1	translation initiation factor IF-2	478740	-
WLE98322.1	hypothetical protein QTN59_05685	478530	-
CAK8721736.1	NB-ARC domain-containing protein	471400	-
CAK8719076.1	DNA internalization-related competence protein ComEC/Rec2	470720	-
WLE97521.1	polyphosphate kinase 2	468000	-
WLE95269.1	quinone-interacting membrane-bound oxidoreductase complex subunit QmoC	457200	-
CAK8723807.1	Arabinose-5-phosphate isomerase	457010	-
CAK8717778.1	membrane protein insertase YidC	456960	-
WLE95779.1	protease inhibitor I42 family protein	456020	-
WLE96047.1	dihydropteroate synthase	455110	-
CAK8724169.1	Glycosyltransferase involved in cell wall bisynthesis	453150	-
CAK8712280.1	Two component transcriptional regulator, LuxR family	451680	-
WLE96481.1	thioredoxin	450140	-
WLE95821.1	serine hydroxymethyltransferase	446870	-
WLE96116.1	elongation factor G	445360	-
WLE98648.1	ABC transporter substrate-binding protein	439590	-
CAK8721301.1	signal peptide peptidase SppA	435350	-
CAK8714558.1	NitT/TauT family transport system substrate-binding protein	433280	-
WLE95259.1	DNA-directed RNA polymerase subunit beta	430240	-
WLE97358.1	acetyl-CoA decarbonylase/synthase complex subunit alpha/beta	414010	-
CAK8715712.1	Pilus assembly protein FimV	409930	-
WLE96614.1	argininosuccinate synthase	409610	-
CAK8723063.1	cAMP-binding domain of CRP or a regulatory subunit of cAMP-dependent protein kinase	406560	-
CAK8721504.1	Carbamoyltransferase	402490	-
CAK8712186.1	Phosphomannomutase	402010	-
WLE96742.1	AMIN domain-containing protein	401850	-
WLE97841.1	PhoH family protein	398980	-
CAK8723281.1	Serine/threonine protein phosphatase PrpC	391510	-
WLE95388.1	DUF3343 domain-containing protein	382250	-
CAK8720488.1	Recombination associated protein RdgC	379510	-
WLE96421.1	DUF4139 domain-containing protein	379070	-
CAK8723803.1	Putative quinone oxidoreductase, YhdH/YhfP family	378570	-
WLE99309.1	dihydroxy-acid dehydratase	378370	-
CAK8717582.1	preprotein translocase subunit SecA	377110	-
WLE95260.1	DNA-directed RNA polymerase subunit beta	374460	-
WLE96591.1	NADP-dependent isocitrate dehydrogenase	371780	-
CAK8711509.1	Glycosyltransferase involved in cell wall bisynthesis	371660	-
WLE98731.1	Mrp/NBP35 family ATP-binding protein	367120	-
WLE95887.1	6,7-dimethyl-8-ribityllumazine synthase	366360	-
WLE97387.1	Vps62-related protein	365540	-
WLE98074.1	ATP-binding cassette domain-containing protein	359520	-
CAK8711867.1	C4-type zinc ribbon domain-containing protein	356730	-
WLE96764.1	CAP domain-containing protein	355860	-
CAK8722216.1	Amino acid/amide ABC transporter ATP-binding protein 2, HAAT family	352450	-
WLE96283.1	anthranilate phosphoribosyltransferase	351980	-
WLE95673.1	discoidin domain-containing protein	350650	-
WLE97709.1	AAA family ATPase	347720	-
WLE95268.1	elongation factor Tu	345590	-
CAK8715849.1	translation elongation factor 4	343690	-
WLE98207.1	glutamate synthase-related protein	341080	-
CAK8711872.1	Nif3-like dinuclear metal center hexameric protein	340250	-
WLE95227.1	DNA-directed RNA polymerase subunit alpha	338000	-
WLE96864.1	hypothetical protein QTN59_19570	334250	-
WLE95902.1	bifunctional pyr operon transcriptional regulator/uracil phosphoribosyltransferase PyrR	334020	-
WLE98027.1	hypothetical protein QTN59_04145	328590	-
CAK8715598.1	Phosphoenolpyruvate-protein phosphotransferase	323200	-
CAK8722824.1	XTP/dITP diphosphatase	321950	-
WLE95782.1	SurA N-terminal domain-containing protein	320440	-
CAK8722375.1	RND family efflux transporter, MFP subunit	319630	-
CAK8719195.1	23S rRNA (Cytosine1962-C5)-methyltransferase	313650	-
CAK8724450.1	Avidin family protein	308170	619.058
CAK8717917.1	Glycosyl transferase family 2	307310	-
CAK8712988.1	Zinc protease	306540	-
CAK8722435.1	Radical SAM additional 4Fe4S-binding SPASM domain-containing protein	303750	773.507
WLE97147.1	YeeE/YedE thiosulfate transporter family protein	302430	-
CAK8713946.1	tyrosine--tRNA ligase	300890	-
WLE98529.1	glutamate--tRNA ligase	300770	-
WLE96454.1	transcriptional repressor	298930	-
WLE96804.1	DUF3131 domain-containing protein	295790	-
WLE98943.1	ribosome recycling factor	293800	-
WLE95635.1	sulfate reduction electron transfer complex DsrMKJOP subunit DsrM	284990	-
WLE96011.1	4-hydroxy-tetrahydrodipicolinate reductase	281350	-
CAK8721858.1	2-isopropylmalate synthase	280700	-
WLE98043.1	hypothetical protein QTN59_04225	280680	-
WLE95907.1	bifunctional 3,4-dihydroxy-2-butanone-4-phosphate synthase/GTP cyclohydrolase II	279000	-
WLE98921.1	polyphosphate kinase 2	277940	-
WLE95361.1	rod shape-determining protein	276820	-
CAK8713056.1	UshA-like (seleno)protein	276150	-
CAK8723569.1	ATP-dependent protease ATPase subunit HslU	275480	-
WLE98041.1	hypothetical protein QTN59_04215	275350	-
CAK8718854.1	Porin	273570	-
WLE96969.1	DegT/DnrJ/EryC1/StrS family aminotransferase	273550	-
WLE98838.1	uroporphyrinogen decarboxylase	267600	-
WLE95248.1	30S ribosomal protein S3	265920	-
CAK8722320.1	hypothetical protein LDFHOB_11825	265800	-
CAK8724062.1	PAP2 superfamily protein	265480	-
WLE96457.1	desulfoferrodoxin	261760	-
WLE99171.1	50S ribosomal protein L25	260950	-
CAK8714397.1	Superfamily II DNA or RNA helicase, SNF2 family	260660	-
WLE98127.1	MMPL family transporter	259310	-
CAK8724404.1	3-phosphoshikimate 1-carboxyvinyltransferase	259280	-
WLE97339.1	adenylosuccinate synthase	256960	-
WLE96317.1	alkene reductase	255980	-
WLE95814.1	UDP-glucose/GDP-mannose dehydrogenase family protein	255770	-
WLE98644.1	hypothetical protein QTN59_07345	254030	-
CAK8717807.1	Histidinol phosphate aminotransferase apoenzyme	250060	-
WLE98139.1	hypothetical protein QTN59_04725	248900	-
WLE98606.1	DUF533 domain-containing protein	244260	-
CAK8718481.1	hypothetical protein LDFHOB_07875	242980	-
WLE95456.1	hypothetical protein QTN59_12270	242580	-
CAK8718665.1	acetolactate synthase large subunit	241490	-
WLE97875.1	thiamine phosphate synthase	240650	-
WLE96564.1	glutamate-1-semialdehyde 2,1-aminomutase	239450	-
CAK8723759.1	Dihydrofolate synthase	238040	-
WLE95922.1	biotin/lipoyl-containing protein	236200	-
CAK8717530.1	Tetratricopeptide repeat-containing protein	235040	-
CAK8717854.1	Putative ABC transport system permease protein	234040	-
CAK8720833.1	YcaO domain-containing protein	233990	-
WLE96487.1	MBL fold metallo-hydrolase	233380	-
CAK8716781.1	imidazole glycerol phosphate synthase subunit HisH	230100	-
WLE98073.1	Gldg family protein	228820	-
WLE97707.1	chemotaxis protein CheW	227020	-
WLE96819.1	hypothetical protein QTN59_19330	221740	-
CAK8716295.1	DUF445 domain-containing protein	219120	-
CAK8723978.1	Succinate dehydrogenase subunit A	218080	-
WLE96540.1	DegQ family serine endoprotease	218070	-
WLE96046.1	3-deoxy-7-phosphoheptulonate synthase class II	215960	-
WLE96231.1	carboxypeptidase-like regulatory domain-containing protein	215800	-
WLE95634.1	(Fe-S)-binding protein	214840	-
CAK8721168.1	uroporphyrinogen-III C-methyltransferase	213160	-
CAK8711419.1	isoprenoid biosynthesis glyoxalase ElbB	212320	-
CAK8720179.1	DUF1343 domain-containing protein	210680	-
WLE96493.1	hypothetical protein QTN59_17640	210380	-
WLE95760.1	TonB-dependent receptor	207000	-
WLE99228.1	ATP-dependent Clp protease ATP-binding subunit ClpX	206890	-
WLE96471.1	dihydroorotate dehydrogenase electron transfer subunit	205120	-
CAK8721418.1	histidine kinase	203600	-
CAK8717278.1	Ribonuclease E	200470	-
WLE97661.1	aconitate hydratase	198950	-
WLE98821.1	cysteine desulfurase NifS	194800	-
CAK8720999.1	aminopeptidase N	194010	-
WLE98042.1	hypothetical protein QTN59_04220	193870	-
WLE98415.1	lipase family protein	193480	-
WLE96777.1	triose-phosphate isomerase	193020	-
WLE95827.1	electron transfer flavoprotein subunit beta/FixA family protein	191100	-
WLE96739.1	type IV pilus assembly protein PilM	185700	-
CAK8723937.1	Molecular chaperone HtpG	183260	-
WLE97474.1	MoxR family ATPase	183070	-
CAK8722389.1	arginine--tRNA ligase	181419	-
CAK8718980.1	AsmA-like C-terminal region	181330	-
WLE97020.1	hypothetical protein QTN59_20385	174890	-
WLE96260.1	ATP synthase F1 subunit gamma	173220	-
CAK8719826.1	HNH endonuclease	171310	-
WLE96399.1	LPS assembly protein LptD	171250	-
WLE96025.1	LL-diaminopimelate aminotransferase	170280	-
WLE97174.1	phosphoribosylamine--glycine ligase	168110	-
CAK8716176.1	UDP-N-acetylmuramate--L-alanine ligase	166160	-
WLE97665.1	ATP-binding cassette domain-containing protein	164940	-
WLE98318.1	ribose-phosphate diphosphokinase	159960	-
WLE99142.1	type VI secretion system contractile sheath large subunit	157340	-
WLE98396.1	DegT/DnrJ/EryC1/StrS family aminotransferase	155930	-
WLE95249.1	50S ribosomal protein L22	155240	-
WLE98208.1	glutamine amidotransferase family protein	154080	-
WLE95175.1	type IV pilus twitching motility protein PilTWLE	153630	-
WLE96980.1	GTPase domain-containing protein	153380	-
WLE98855.1	universal stress proteinWLE	152900	-
WLE98521.1	class II fructose-bisphosphate aldolase	150960	-
WLE98218.1	homocysteine biosynthesis protein	149960	-
WLE97361.1	FAD-dependent oxidoreductase	148110	-
CAK8717797.1	Haloacid dehalogenase superfamily, subfamily IA, variant 3 with third motif having DD or ED	138430	-
CAK8714413.1	purine-nucleoside phosphorylase	136300	-
WLE96886.1	cofactor-independent phosphoglycerate mutase	128110	-
WLE95147.1	preprotein translocase subunit SecA	127790	-
CAK8713702.1	flavodoxin-dependent (E)-4-hydroxy-3-methylbut-2-enyl-diphosphate synthase	126310	-
CAK8716646.1	Bifunctional NAD(P)H-hydrate repair enzyme	120270	-
CAK8714438.1	ATPase family associated with various cellular activities (AAA)	119950	-
CAK8718163.1	adenosylcobalamin-dependent ribonucleoside-diphosphate reductase	116480	-
WLE97751.1	citramalate synthase	109060	-
WLE98081.1	IMP dehydrogenase	108300	-
CAK8724353.1	lipopolysaccharide transport periplasmic protein LptA	107360	-
WLE99281.1	pyridoxine 5-phosphate synthase	106840	-
CAK8714953.1	farnesyl diphosphate synthase	106580	-
WLE99223.1	acetate--CoA ligase	98425	-
WLE95956.1	acetolactate synthase large subunit	95588	-
CAK8718486.1	DNA topoisomerase (ATP-hydrolyzing) subunit B	95039	-
CAK8714088.1	C4-dicarboxylic acid transporter DauA	90313	-
WLE97798.1	endopeptidase La	87799	-
WLE96265.1	branched-chain amino acid aminotransferase	86873	-
CAK8717738.1	Formylglycine-generating enzyme, required for sulfatase activity, contains SUMF1/FGE domain	84950	-
WLE98851.1	S-methyl-5-thioribose-1-phosphate isomerase	76621	-
WLE98018.1	serine--tRNA ligase	75159	-
WLE98348.1	carbamoyl-phosphate synthase large subunit	74623	-
WLE95908.1	NAD(P)-dependent oxidoreductase	70833	-
WLE99137.1	type VI secretion system ATPase TssH	65955	-
WLE97736.1	FAD-dependent oxidoreductase	58001	-
WLE98165.1	caspase family protein	53658	-
CAK8724078.1	CBS domain-containing protein	52079	-
WLE97758.1	anaerobic carbon-monoxide dehydrogenase catalytic subunit	47336	-
WLE96449.1	hypothetical protein QTN59_17415	46281	-
WLE95452.1	methylenetetrahydrofolate reductase	42753	-
WLE96981.1	hypothetical protein QTN59_20190	40399	-
WLE97686.1	nitrate reductase catalytic subunit NapA	36689	-
CAK8720852.1	TolB amino-terminal domain-containing protein	36166	-
WLE97230.1	ATP-dependent chaperone ClpB	35234	-
WLE96167.1	hypothetical protein QTN59_15960	30400	-
CAK8711847.1	type IV-A pilus assembly ATPase PilB	30090	-
CAK8718626.1	DNA topoisomerase III	27770	-
WLE96603.1	phosphoglucomutase (alpha-D-glucose-1,6-bisphosphate-dependent)	27191	-
CAK8716878.1	glycogen phosphorylase	26875	-
WLE96930.1	N-acetyl-gamma-glutamyl-phosphate reductase	26547	-
WLE97064.1	PEP/pyruvate-binding domain-containing protein	26195	-
WLE96157.1	alpha-2-macroglobulin	25315	-
WLE96019.1	hypothetical protein QTN59_15195	24805	-
WLE97874.1	phosphomethylpyrimidine synthase ThiC	21363	-
CAK8714128.1	hypothetical protein	-	16303.8
CAK8713022.1	hypothetical protein	-	14094.3
CAK8712204.1	hypothetical protein	-	13823
CAK8720272.1	hypothetical protein	-	10553.2
CAK8712734.1	DUF5666 domain-containing protein	-	10451.2
CAK8712729.1	hypothetical protein	-	9484.52
CAK8717748.1	hypothetical protein	-	9064.72
CAK8720478.1	hypothetical protein	-	6387.27
CAK8718314.1	DUF2007 domain-containing protein	-	5141.26
CAK8716381.1	hypothetical protein	-	3868.46
CAK8721163.1	MetA-pathway of phenol degradation	-	3741.01
CAK8713196.1	hypothetical protein	-	3686.22
CAK8717540.1	hypothetical protein	-	3095.56
CAK8720267.1	Conserved repeat domain-containing protein	-	2928.75
CAK8720355.1	Hypervirulence associated protein TUDOR domain-containing protein	-	2912.77
CAK8720277.1	hypothetical protein	-	2891.66
CAK8722835.1	D-alanyl-D-alanine carboxypeptidase (Penicillin-binding protein 5/6)	-	2743.27
CAK8712724.1	DUF5666 domain-containing protein	-	2737.41
CAK8721581.1	hypothetical protein	-	2662.64
CAK8712037.1	hypothetical protein	-	2608.64
CAK8718319.1	hypothetical protein	-	2562.87
CAK8723513.1	hypothetical protein	-	2558.85
CAK8723224.1	hypothetical protein	-	2541.18
CAK8722430.1	hypothetical protein	-	2473.64
CAK8715909.1	hypothetical protein	-	2451.94
CAK8714983.1	hypothetical protein	-	2265.78
CAK8723055.1	Response regulator receiver domain-containing protein	-	2244.21
CAK8711292.1	DUF3015 domain-containing protein	-	2087.94
CAK8717832.1	hypothetical protein	-	2045.91
CAK8717535.1	hypothetical protein	-	2016.56
CAK8718304.1	Putative conserved protein YkwD, contains CAP (CSP/antigen 5/PR1) domain	-	1998.53
CAK8711702.1	IS1 transposase	-	1967.81
CAK8715914.1	hypothetical protein	-	1963.65
CAK8715896.1	hypothetical protein	-	1908.64
CAK8710999.1	hypothetical protein	-	1724.4
CAK8721576.1	hypothetical protein	-	1670.74
CAK8722620.1	hypothetical protein	-	1616.83
CAK8722276.1	RNA polymerase sigma factor	-	1602.68
CAK8713327.1	type Z 30S ribosomal protein S14	-	1574.41
CAK8712354.1	hypothetical protein	-	1462.63
CAK8715551.1	hypothetical protein	-	1427.78
CAK8723728.1	YtkA-like	-	1347.44
CAK8720281.1	hypothetical protein	-	1343.35
CAK8719984.1	hypothetical protein	-	1296.49
CAK8712709.1	Cytochrome b	-	1198.08
CAK8712704.1	Two component transcriptional regulator, winged helix family	-	1169.85
CAK8720403.1	hypothetical protein	-	1139.91
CAK8720731.1	Prepilin-type N-terminal cleavage/methylation domain-containing protein	-	1090.38
CAK8714654.1	hypothetical protein	-	1043.82
CAK8713797.1	DUF948 domain-containing protein	-	1031.21
CAK8724398.1	MotA/TolQ/ExbB proton channel family protein	-	1021.62
CAK8717758.1	Methyltransferase domain-containing protein	-	1006.7
CAK8713933.1	hypothetical protein	-	996.354
CAK8719934.1	hypothetical protein	-	987.985
CAK8715470.1	Kazal-type serine protease inhibitor domain-containing protein	-	969.722
CAK8720316.1	Short C-terminal domain-containing protein	-	966.578
CAK8712141.1	hypothetical protein	-	955.874
CAK8715546.1	Histidinol-phosphatase	-	947.228
CAK8715904.1	hypothetical protein	-	944.687
CAK8724441.1	Lipoprotein	-	942.806
CAK8712396.1	hypothetical protein	-	920.89
CAK8716697.1	hypothetical protein	-	917.421
CAK8713370.1	hypothetical protein	-	907.591
CAK8716335.1	Rubredoxin	-	886.664
CAK8712260.1	UPF0301 protein DaAHT2_1057	-	881.989
CAK8711544.1	Glycosyltransferase involved in cell wall bisynthesis	-	881.108
CAK8723660.1	hypothetical protein	-	858.542
CAK8712359.1	hypothetical protein	-	853.35
CAK8711008.1	hypothetical protein	-	847.207
CAK8720232.1	hypothetical protein	-	837.867
CAK8715433.1	RNA polymerase sigma factor	-	827.041
CAK8711534.1	Addiction module antidote protein	-	813.939
CAK8712349.1	hypothetical protein	-	810.843
CAK8712688.1	hypothetical protein	-	742.815
CAK8715453.1	hypothetical protein	-	707.029
CAK8712344.1	hypothetical protein	-	703.274
CAK8720951.1	Glycolate oxidase iron-sulfur subunit	-	682.463
CAK8715785.1	hypothetical protein	-	679.947
CAK8722151.1	Tellurite resistance protein	-	679.352
CAK8715891.1	hypothetical protein	-	661.699
CAK8711288.1	Putative transposase, putative	-	651.638
CAK8710981.1	hypothetical protein	-	621.108
CAK8717763.1	Large ribosomal subunit protein bL34	-	619.646
CAK8720291.1	hypothetical protein	-	614.908
CAK8718994.1	hypothetical protein	-	611.009
CAK8723860.1	hypothetical protein	-	606.375
CAK8722560.1	hypothetical protein	-	604.176
CAK8719410.1	Ornithine decarboxylase	-	604.057
CAK8723033.1	Response regulator receiver domain-containing protein	-	596.611
CAK8716622.1	hypothetical protein	-	591.943
CAK8715536.1	hypothetical protein	-	588.155
CAK8718849.1	Sulfurtransferase	-	581.362
CAK8711657.1	hypothetical protein	-	573.159
CAK8718264.1	hypothetical protein	-	565.529
CAK8712816.1	DDE superfamily endonuclease	-	548.373
CAK8711626.1	Thioredoxin domain-containing protein	-	538.874
CAK8720071.1	hypothetical protein	-	533.815
CAK8713013.1	hypothetical protein	-	531.72
CAK8711005.1	hypothetical protein	-	531.589
CAK8723827.1	Integration host factor subunit beta	-	524.464
CAK8720473.1	Lipoprotein	-	511.39
CAK8714609.1	hypothetical protein	-	501.418
