# Supplementary material for: Distribution of a novel DsrEFH sulfur transferase suggests widespread sulfur oxidation capacity in sulfate reducers
Source: ISME J. 2026 May 23;20(1):wrag130. doi: 10.1093/ismejo/wrag130 (PMC13293266; doi:10.1093/ismejo/wrag130)
Supplement: Supplementary_material_wrag130 [file supplementary_material_wrag130.zip › ISME_LeaPlumJensen_final_Data_Supplement_1_wrag130.xlsx]

## Sheet: Sheet1
Data Supplement 1: Core genome
This dataset contains 1215 proteins which were present in all of the genomes analyzed in the pangenomic analysis.
The NCBI protein-accessions for the 1215 proteins are available from Electronema aureum GS and Electrothrix communis RB,
and these were used in the comparative omics analysis along with Data Supplement 2.
Electronema aureum GS	Electrothrix communis RB	Annotation
CAK8710954.1	WLE95528.1	hypothetical protein
CAK8710957.1	WLE96454.1	transcriptional repressor
CAK8710960.1	WLE96455.1	rubrerythrin family protein
CAK8710963.1	WLE96457.1	desulfoferrodoxin
CAK8710966.1	WLE96456.1	peroxiredoxin
CAK8710972.1	WLE96459.1	flavodoxin domain-containing protein
CAK8710975.1	WLE95895.1	adenylate/guanylate cyclase domain-containing protein
CAK8710981.1	WLE97040.1	dUTP diphosphatase
CAK8710984.1	WLE97161.1	Asp-tRNA(Asn)/Glu-tRNA(Gln) amidotransferase subunit GatC
CAK8710987.1	WLE95392.1	HAD family hydrolase
CAK8711055.1	WLE97520.1	NAD-dependent epimerase/dehydratase family protein
CAK8711065.1	WLE95808.1	DUF615 domain-containing protein
CAK8711070.1	WLE95809.1	bifunctional phosphopantothenoylcysteine decarboxylase/phosphopantothenate--cysteine ligase CoaBC
CAK8711075.1	WLE95810.1	hypothetical protein
CAK8711080.1	WLE95811.1	Nitroreductase
CAK8711085.1	WLE97863.1	ferredoxin
CAK8711090.1	WLE98079.1	amidophosphoribosyltransferase
CAK8711110.1	WLE98778.1	DUF3108 domain-containing protein
CAK8711115.1	WLE98027.1	hypothetical protein
CAK8711123.1	WLE98588.1	23S rRNA (uracil(1939)-C(5))-methyltransferase RlmD
CAK8711143.1	WLE98274.1	1,4-alpha-glucan branching protein GlgB
CAK8711158.1	WLE96788.1	pyridoxal phosphate-dependent aminotransferase
CAK8711163.1	WLE96935.1	response regulator
CAK8711173.1	WLE96937.1	polyprenyl synthetase family protein
CAK8711178.1	WLE96360.1	response regulator
CAK8711183.1	WLE96596.1	response regulator
CAK8711188.1	WLE96599.1	protein-glutamate O-methyltransferase CheR
CAK8711238.1	WLE96756.1	8-amino-7-oxononanoate synthase
CAK8711248.1	WLE99264.1	TIGR00266 family protein
CAK8711279.1	WLE96603.1	phosphoglucomutase (alpha-D-glucose-1,6-bisphosphate-dependent)
CAK8711312.1	WLE97800.1	methionine adenosyltransferase
CAK8711317.1	WLE97799.1	bifunctional homocysteine S-methyltransferase/methylenetetrahydrofolate reductase
CAK8711322.1	WLE96375.1	phosphatidylglycerophosphatase A
CAK8711326.1	WLE96376.1	nickel pincer cofactor biosynthesis protein LarC
CAK8711331.1	WLE96377.1	methionyl-tRNA formyltransferase
CAK8711336.1	WLE95952.1	ASKHA domain-containing protein
CAK8711356.1	WLE95954.1	hypothetical protein
CAK8711361.1	WLE97094.1	Rne/Rng family ribonuclease
CAK8711366.1	WLE97093.1	M23 family metallopeptidase
CAK8711371.1	WLE99319.1	LptF/LptG family permease
CAK8711388.1	WLE98070.1	23S rRNA (pseudouridine(1915)-N(3))-methyltransferase RlmH
CAK8711414.1	WLE97918.1	YkgJ family cysteine cluster protein
CAK8711419.1	WLE98917.1	isoprenoid biosynthesis glyoxalase ElbB
CAK8711429.1	WLE97048.1	dihydrofolate reductase
CAK8711434.1	WLE97047.1	recombinase RecA
CAK8711439.1	WLE96540.1	DegQ family serine endoprotease
CAK8711449.1	WLE96951.1	DNA mismatch repair protein MutS
CAK8711484.1	WLE96544.1	type I glutamate--ammonia ligase
CAK8711489.1	WLE96543.1	[protein-PII] uridylyltransferase
CAK8711544.1	WLE97820.1	glycosyltransferase family 2 protein
CAK8711549.1	WLE98212.1	Peptidyl-prolyl cis-trans isomerase
CAK8711559.1	WLE98214.1	ABC-F family ATP-binding cassette domain-containing protein
CAK8711564.1	WLE98215.1	prephenate dehydratase
CAK8711600.1	WLE98142.1	multiheme c-type cytochrome
CAK8711606.1	WLE96316.1	GspE/PulE family protein
CAK8711611.1	WLE96315.1	outer membrane protein assembly factor BamD
CAK8711616.1	WLE96482.1	thioredoxin-disulfide reductase
CAK8711621.1	WLE96481.1	thioredoxin
CAK8711636.1	WLE96564.1	glutamate-1-semialdehyde 2,1-aminomutase
CAK8711641.1	WLE96563.1	AtpZ/AtpI family protein
CAK8711652.1	WLE96561.1	F0F1 ATP synthase subunit A
CAK8711657.1	WLE96560.1	ATP synthase F0 subunit C
CAK8711665.1	WLE95428.1	ATP-binding cassette domain-containing protein
CAK8711718.1	WLE98358.1	DNA topoisomerase IV subunit A
CAK8711733.1	WLE97330.1	choice-of-anchor Q domain-containing protein
CAK8711738.1	WLE95426.1	TMEM43 family protein
CAK8711749.1	WLE98927.1	cobalamin-dependent protein
CAK8711754.1	WLE98926.1	uroporphyrinogen decarboxylase family protein
CAK8711759.1	WLE99286.1	histidine kinase
CAK8711764.1	WLE98925.1	ATP-binding protein
CAK8711769.1	WLE98924.1	histidine kinase
CAK8711779.1	WLE96461.1	tetratricopeptide repeat protein
CAK8711789.1	WLE96955.1	type I restriction enzyme HsdR N-terminal domain-containing protein
CAK8711799.1	WLE96954.1	elongation factor P
CAK8711804.1	WLE96953.1	metallophosphoesterase family protein
CAK8711809.1	WLE97804.1	GTPase/DUF3482 domain-containing protein
CAK8711814.1	WLE97805.1	DUF2868 domain-containing protein
CAK8711819.1	WLE97403.1	hypothetical protein
CAK8711842.1	WLE96288.1	6-phosphogluconolactonase
CAK8711847.1	WLE96700.1	type IV-A pilus assembly ATPase PilB
CAK8711852.1	WLE96701.1	glycosyltransferase family 2 protein
CAK8711857.1	WLE96712.1	2-C-methyl-D-erythritol 4-phosphate cytidylyltransferase
CAK8711867.1	WLE96710.1	C4-type zinc ribbon domain-containing protein
CAK8711872.1	WLE96709.1	Nif3-like dinuclear metal center hexameric protein
CAK8711877.1	WLE96594.1	M48 family metallopeptidase
CAK8711887.1	WLE97522.1	Colicin V production protein
CAK8711892.1	WLE97521.1	polyphosphate kinase 2
CAK8711897.1	WLE97511.1	polyphosphate kinase 1
CAK8711907.1	WLE97972.1	bifunctional glutamate N-acetyltransferase/amino-acid acetyltransferase ArgJ
CAK8711917.1	WLE97973.1	hypothetical protein
CAK8711922.1	WLE97974.1	hypothetical protein
CAK8711932.1	WLE97978.1	microcin C ABC transporter permease YejB
CAK8711937.1	WLE97979.1	ABC transporter permease
CAK8711947.1	WLE97927.1	UbiA-like polyprenyltransferase
CAK8711972.1	WLE97930.1	VanZ family protein
CAK8711987.1	WLE98965.1	NUDIX hydrolase
CAK8712002.1	WLE95390.1	glycosyltransferase family 2 protein
CAK8712043.1	WLE98469.1	phosphoglucosamine mutase
CAK8712048.1	WLE98470.1	CdaR family protein
CAK8712053.1	WLE98471.1	diadenylate cyclase CdaA
CAK8712058.1	WLE98474.1	A/G-specific adenine glycosylase
CAK8712068.1	WLE98466.1	ABC transporter substrate-binding protein
CAK8712074.1	WLE98141.1	Xaa-Pro peptidase family protein
CAK8712079.1	WLE96754.1	malonyl-ACP O-methyltransferase BioC
CAK8712094.1	WLE99222.1	pyridoxal phosphate-dependent aminotransferase
CAK8712109.1	WLE95374.1	ATP-binding protein
CAK8712120.1	WLE97198.1	ribonuclease HII
CAK8712126.1	WLE97199.1	50S ribosomal protein L19
CAK8712131.1	WLE97200.1	RNA methyltransferase
CAK8712136.1	WLE97201.1	tRNA (guanosine(37)-N1)-methyltransferase TrmD
CAK8712141.1	WLE97202.1	ribosome maturation factor RimM
CAK8712146.1	WLE97203.1	KH domain-containing protein
CAK8712151.1	WLE97204.1	30S ribosomal protein S16
CAK8712156.1	WLE97205.1	signal recognition particle protein
CAK8712161.1	WLE97206.1	ACP S-malonyltransferase
CAK8712166.1	WLE97798.1	endopeptidase La
CAK8712171.1	WLE97797.1	hypothetical protein
CAK8712181.1	WLE97523.1	GTPase Era
CAK8712186.1	WLE97483.1	phosphomannomutase
CAK8712191.1	WLE98864.1	23S rRNA (guanosine(2251)-2'-O)-methyltransferase RlmB
CAK8712225.1	WLE95921.1	acetyl-CoA carboxylase biotin carboxylase subunit
CAK8712230.1	WLE95922.1	biotin/lipoyl-containing protein
CAK8712260.1	WLE97106.1	YqgE/AlgH family protein
CAK8712275.1	WLE99290.1	type IV pili methyl-accepting chemotaxis transducer N-terminal domain-containing protein
CAK8712280.1	WLE98907.1	response regulator transcription factor
CAK8712285.1	WLE98906.1	histidine kinase
CAK8712324.1	WLE95639.1	Asp-tRNA(Asn)/Glu-tRNA(Gln) amidotransferase subunit GatB
CAK8712446.1	WLE96904.1	hypothetical protein
CAK8712466.1	WLE96122.1	isochorismatase family protein
CAK8712471.1	WLE96123.1	alanine--tRNA ligase
CAK8712476.1	WLE96124.1	beta-ketoacyl-[acyl-carrier-protein] synthase family protein
CAK8712484.1	WLE96125.1	acyl carrier protein
CAK8712489.1	WLE96126.1	FAD-dependent oxidoreductase
CAK8712504.1	WLE96128.1	PAS domain-containing protein
CAK8712509.1	WLE96129.1	NAD(P)/FAD-dependent oxidoreductase
CAK8712529.1	WLE97030.1	tRNA (adenosine(37)-N6)-threonylcarbamoyltransferase complex ATPase subunit type 1 TsaE
CAK8712533.1	WLE97032.1	extracellular solute-binding protein
CAK8712537.1	WLE98208.1	Glutamate synthase (NADPH) GltB1 subunit
CAK8712542.1	WLE98207.1	glutamate synthase-related protein
CAK8712587.1	WLE98204.1	FAD-dependent oxidoreductase
CAK8712634.1	WLE96738.1	signal peptidase I
CAK8712639.1	WLE97002.1	DEAD/DEAH box helicase
CAK8712643.1	WLE96054.1	exodeoxyribonuclease V subunit beta
CAK8712653.1	WLE96679.1	OmpW family outer membrane protein
CAK8712663.1	WLE97328.1	cytochrome c biogenesis protein CcdA
CAK8712678.1	WLE95919.1	type I glyceraldehyde-3-phosphate dehydrogenase
CAK8712688.1	WLE97455.1	sulfur carrier protein ThiS
CAK8712693.1	WLE97454.1	HesA/MoeB/ThiF family protein
CAK8712719.1	WLE97569.1	DUF5666 domain-containing protein
CAK8712745.1	WLE97392.1	CBS domain-containing protein
CAK8712753.1	WLE97759.1	branched-chain amino acid ABC transporter permease LivH
CAK8712777.1	WLE99304.1	phosphate ABC transporter ATP-binding protein PstB
CAK8712877.1	WLE97103.1	AAA family ATPase
CAK8712883.1	WLE97105.1	hypothetical protein
CAK8712888.1	WLE99095.1	hypothetical protein
CAK8712958.1	WLE97191.1	30S ribosomal protein S21
CAK8712968.1	WLE96067.1	CDP-diacylglycerol--glycerol-3-phosphate 3-phosphatidyltransferase
CAK8712973.1	WLE96697.1	FAD-dependent thymidylate synthase
CAK8712983.1	WLE99030.1	AI-2E family transporter
CAK8712988.1	WLE97390.1	insulinase family protein
CAK8713003.1	WLE97095.1	hypothetical protein
CAK8713008.1	WLE97096.1	ATP-dependent Clp protease adapter ClpS
CAK8713017.1	WLE96671.1	TlpA disulfide reductase family protein
CAK8713022.1	WLE96672.1	hypothetical protein
CAK8713051.1	WLE98735.1	DsbC family protein
CAK8713061.1	WLE95410.1	hypothetical protein
CAK8713066.1	WLE95943.1	prolipoprotein diacylglyceryl transferase
CAK8713071.1	WLE98830.1	orotidine-5'-phosphate decarboxylase
CAK8713076.1	WLE97452.1	sulfurtransferase TusA family protein
CAK8713086.1	WLE98122.1	glutamate-5-semialdehyde dehydrogenase
CAK8713089.1	WLE98121.1	nicotinate (nicotinamide) nucleotide adenylyltransferase
CAK8713099.1	WLE98270.1	ATP-binding protein
CAK8713110.1	WLE97613.1	hypothetical protein
CAK8713115.1	WLE97614.1	hypothetical protein
CAK8713125.1	WLE97619.1	response regulator
CAK8713135.1	WLE97621.1	response regulator
CAK8713140.1	WLE96989.1	succinate dehydrogenase/fumarate reductase iron-sulfur subunit
CAK8713162.1	WLE95495.1	response regulator transcription factor
CAK8713167.1	WLE95496.1	HAMP domain-containing sensor histidine kinase
CAK8713172.1	WLE95273.1	adenylyl-sulfate reductase subunit beta
CAK8713177.1	WLE95272.1	adenylyl-sulfate reductase subunit alpha
CAK8713183.1	WLE95271.1	FAD-dependent oxidoreductase
CAK8713188.1	WLE95270.1	FAD-dependent oxidoreductase
CAK8713192.1	WLE95269.1	quinone-interacting membrane-bound oxidoreductase complex subunit QmoC
CAK8713196.1	WLE95255.1	elongation factor Tu
CAK8713200.1	WLE95266.1	preprotein translocase subunit SecE
CAK8713204.1	WLE95265.1	transcription termination/antitermination protein NusG
CAK8713209.1	WLE95264.1	50S ribosomal protein L11
CAK8713214.1	WLE95263.1	50S ribosomal protein L1
CAK8713219.1	WLE95262.1	50S ribosomal protein L10
CAK8713224.1	WLE95261.1	50S ribosomal protein L7/L12
CAK8713229.1	WLE95260.1	DNA-directed RNA polymerase subunit beta
CAK8713234.1	WLE95259.1	DNA-directed RNA polymerase subunit beta'
CAK8713239.1	WLE95258.1	30S ribosomal protein S12
CAK8713244.1	WLE95257.1	30S ribosomal protein S7
CAK8713249.1	WLE95256.1	elongation factor G
CAK8713259.1	WLE99295.1	30S ribosomal protein S10
CAK8713264.1	WLE95254.1	50S ribosomal protein L3
CAK8713269.1	WLE95253.1	50S ribosomal protein L4
CAK8713272.1	WLE95252.1	50S ribosomal protein L23
CAK8713430.1	WLE98943.1	ribosome recycling factor
CAK8713435.1	WLE98942.1	isoprenyl transferase
CAK8713445.1	WLE98941.1	phosphatidate cytidylyltransferase
CAK8713450.1	WLE98940.1	1-deoxy-D-xylulose-5-phosphate reductoisomerase
CAK8713460.1	WLE97862.1	RIP metalloprotease RseP
CAK8713465.1	WLE97861.1	tRNA (adenosine(37)-N6)-threonylcarbamoyltransferase complex dimerization subunit type 1 TsaB
CAK8713492.1	WLE97721.1	hypothetical protein
CAK8713497.1	WLE97063.1	histidine phosphatase family protein
CAK8713501.1	WLE97905.1	23S rRNA (adenine(2503)-C(2))-methyltransferase RlmN
CAK8713506.1	WLE97904.1	hypothetical protein
CAK8713511.1	WLE97903.1	Phosphonate transport system substrate-binding protein
CAK8713516.1	WLE97902.1	zinc-ribbon domain-containing protein
CAK8713528.1	WLE96171.1	glycine--tRNA ligase subunit alpha
CAK8713538.1	WLE95936.1	cold shock domain-containing protein
CAK8713542.1	WLE95937.1	ferrochelatase
CAK8713546.1	WLE96467.1	insulinase family protein
CAK8713567.1	WLE98020.1	DUF523 domain-containing protein
CAK8713572.1	WLE98019.1	twin-arginine translocase subunit TatC
CAK8713577.1	WLE98018.1	serine--tRNA ligase
CAK8713583.1	WLE97526.1	hypothetical protein
CAK8713593.1	WLE97528.1	UDP-N-acetylmuramate:L-alanyl-gamma-D-glutamyl- meso-diaminopimelate ligase
CAK8713623.1	WLE97774.1	IscA/HesB family protein
CAK8713628.1	WLE95854.1	sigma 54-interacting transcriptional regulator
CAK8713633.1	WLE95855.1	SH3 domain-containing protein
CAK8713648.1	WLE95859.1	L-aspartate oxidase
CAK8713653.1	WLE95372.1	porphobilinogen synthase
CAK8713688.1	WLE97592.1	polynucleotide adenylyltransferase PcnB
CAK8713693.1	WLE97593.1	nitronate monooxygenase
CAK8713697.1	WLE97594.1	histidine--tRNA ligase
CAK8713728.1	WLE97595.1	lysine--tRNA ligase
CAK8713752.1	WLE97916.1	tRNA (cytidine(34)-2'-O)-methyltransferase
CAK8713762.1	WLE97917.1	3-phosphoserine/phosphohydroxythreonine transaminase
CAK8713876.1	WLE99298.1	crossover junction endodeoxyribonuclease RuvC
CAK8713881.1	WLE95511.1	YebC/PmpR family DNA-binding transcriptional regulator
CAK8713906.1	WLE96249.1	4Fe-4S dicluster domain-containing protein
CAK8713911.1	WLE96250.1	hydrogenase iron-sulfur subunit
CAK8713918.1	WLE96251.1	methylenetetrahydrofolate reductase C-terminal domain-containing protein
CAK8713928.1	WLE98586.1	twin-arginine translocase TatA/TatE family subunit
CAK8713938.1	WLE98365.1	stomatin-like protein
CAK8713941.1	WLE98366.1	NfeD family protein
CAK8713946.1	WLE98876.1	tyrosine--tRNA ligase
CAK8713950.1	WLE98877.1	ribonuclease Y
CAK8713959.1	WLE98879.1	cell division protein ZapB
CAK8713964.1	WLE97044.1	transglycosylase SLT domain-containing protein
CAK8713974.1	WLE97045.1	YihY/virulence factor BrkB family protein
CAK8713979.1	WLE99043.1	type IV pilus twitching motility protein PilT
CAK8713984.1	WLE99042.1	PilT/PilU family type 4a pilus ATPase
CAK8714000.1	WLE97054.1	hypothetical protein
CAK8714005.1	WLE97055.1	50S ribosomal protein L28
CAK8714010.1	WLE98112.1	methylenetetrahydrofolate reductase C-terminal domain-containing protein
CAK8714013.1	WLE96863.1	AMP-binding protein
CAK8714018.1	WLE97099.1	transglutaminase-like domain-containing protein
CAK8714033.1	WLE97022.1	hypothetical protein
CAK8714038.1	WLE96615.1	ornithine carbamoyltransferase
CAK8714048.1	WLE96614.1	argininosuccinate synthase
CAK8714053.1	WLE96612.1	argininosuccinate lyase
CAK8714058.1	WLE96611.1	fibronectin type III domain-containing protein
CAK8714078.1	WLE96608.1	diaminopimelate decarboxylase
CAK8714083.1	WLE97734.1	aspartate kinase
CAK8714093.1	WLE95506.1	NTP transferase domain-containing protein
CAK8714098.1	WLE95802.1	phosphogluconate dehydratase
CAK8714123.1	WLE96931.1	tRNA pseudouridine(38-40) synthase TruA
CAK8714169.1	WLE96930.1	N-acetyl-gamma-glutamyl-phosphate reductase
CAK8714174.1	WLE96929.1	30S ribosomal protein S9
CAK8714179.1	WLE96928.1	50S ribosomal protein L13
CAK8714190.1	WLE96272.1	ATP-binding protein
CAK8714195.1	WLE96273.1	ARMT1-like domain-containing protein
CAK8714242.1	WLE96469.1	chromosomal replication initiator protein DnaA
CAK8714267.1	WLE95696.1	4-hydroxy-3-methylbut-2-enyl diphosphate reductase
CAK8714272.1	WLE98920.1	carboxy-S-adenosyl-L-methionine synthase CmoA
CAK8714280.1	WLE98919.1	hypothetical protein
CAK8714284.1	WLE98918.1	biotin--[acetyl-CoA-carboxylase] ligase
CAK8714317.1	WLE95324.1	TrmH family RNA methyltransferase
CAK8714321.1	WLE95325.1	LemA protein
CAK8714326.1	WLE98623.1	ABC transporter substrate-binding protein
CAK8714331.1	WLE98624.1	vWA domain-containing protein
CAK8714336.1	WLE98625.1	phosphate ABC transporter substrate-binding/OmpA family protein
CAK8714356.1	WLE98627.1	toxic anion resistance protein
CAK8714387.1	WLE95780.1	TusE/DsrC/DsvC family sulfur relay protein
CAK8714392.1	WLE95782.1	SurA N-terminal domain-containing protein
CAK8714397.1	WLE95783.1	DEAD/DEAH box helicase
CAK8714403.1	WLE96844.1	YkgJ family cysteine cluster protein
CAK8714413.1	WLE97421.1	purine-nucleoside phosphorylase
CAK8714433.1	WLE99013.1	MASE3 domain-containing protein
CAK8714438.1	WLE95911.1	AAA family ATPase
CAK8714448.1	WLE96285.1	transcription-repair coupling factor
CAK8714458.1	WLE96286.1	HAD-IA family hydrolase
CAK8714479.1	WLE96047.1	dihydropteroate synthase
CAK8714499.1	WLE96411.1	DUF2304 domain-containing protein
CAK8714504.1	WLE96420.1	glycosyltransferase family 2 protein
CAK8714514.1	WLE96421.1	DUF4139 domain-containing protein
CAK8714524.1	WLE99274.1	ABC transporter ATP-binding protein
CAK8714529.1	WLE98361.1	Gfo/Idh/MocA family oxidoreductase
CAK8714534.1	WLE98617.1	lipid-A-disaccharide synthase
CAK8714539.1	WLE97716.1	chemotaxis protein CheB
CAK8714544.1	WLE97715.1	sulfite exporter TauE/SafE family protein
CAK8714549.1	WLE97714.1	HAMP domain-containing protein
CAK8714553.1	WLE97713.1	PilZ domain-containing protein
CAK8714558.1	WLE97712.1	ABC transporter substrate-binding protein
CAK8714563.1	WLE97711.1	ABC transporter ATP-binding protein
CAK8714568.1	WLE97710.1	ABC transporter permease
CAK8714573.1	WLE97709.1	AAA family ATPase
CAK8714578.1	WLE97708.1	chemotaxis protein CheB
CAK8714582.1	WLE97707.1	chemotaxis protein CheW
CAK8714592.1	WLE97705.1	response regulator
CAK8714597.1	WLE97704.1	chemotaxis protein CheW
CAK8714602.1	WLE97703.1	methyl-accepting chemotaxis protein
CAK8714609.1	WLE98439.1	transposase
CAK8714614.1	WLE97702.1	chemotaxis protein CheB
CAK8714619.1	WLE96444.1	PhnD/SsuA/transferrin family substrate-binding protein
CAK8714624.1	WLE97701.1	D-glycero-beta-D-manno-heptose 1-phosphate adenylyltransferase
CAK8714629.1	WLE97700.1	HEAT repeat domain-containing protein
CAK8714634.1	WLE97321.1	cyclic nucleotide-binding domain-containing protein
CAK8714644.1	WLE97696.1	hypothetical protein
CAK8714649.1	WLE97695.1	zinc ribbon domain-containing protein
CAK8714659.1	WLE97694.1	MucR family transcriptional regulator
CAK8714664.1	WLE97693.1	glutamate racemase
CAK8714669.1	WLE97692.1	outer membrane lipoprotein carrier protein LolA
CAK8714679.1	WLE97691.1	30S ribosomal protein S1
CAK8714684.1	WLE95840.1	GGGtGRT protein
CAK8714689.1	WLE95841.1	hypothetical protein
CAK8714694.1	WLE95801.1	bifunctional 4-hydroxy-2-oxoglutarate aldolase/2-dehydro-3-deoxy-phosphogluconate aldolase
CAK8714714.1	WLE97352.1	COR domain-containing protein
CAK8714731.1	WLE95908.1	NAD(P)-dependent oxidoreductase
CAK8714743.1	WLE97305.1	aminodeoxychorismate/anthranilate synthase component II
CAK8714747.1	WLE97304.1	anthranilate synthase component I
CAK8714752.1	WLE97303.1	30S ribosomal protein S20
CAK8714762.1	WLE97301.1	SH3 domain-containing protein
CAK8714767.1	WLE97300.1	TlyA family RNA methyltransferase
CAK8714772.1	WLE97299.1	tetratricopeptide repeat protein
CAK8714777.1	WLE97298.1	Tol-Pal system beta propeller repeat protein TolB
CAK8714787.1	WLE97296.1	protein TolR
CAK8714792.1	WLE97295.1	protein TolQ
CAK8714797.1	WLE97294.1	NAD(P)/FAD-dependent oxidoreductase
CAK8714802.1	WLE96745.1	protein-export chaperone SecB
CAK8714807.1	WLE96744.1	hypothetical protein
CAK8714812.1	WLE96743.1	hypothetical protein
CAK8714822.1	WLE96741.1	pilus assembly protein PilP
CAK8714827.1	WLE96740.1	type 4a pilus biogenesis protein PilO
CAK8714838.1	WLE96739.1	type IV pilus assembly protein PilM
CAK8714843.1	WLE96068.1	Transglycosylase SLT domain-containing protein
CAK8714848.1	WLE96069.1	fructose-6-phosphate aldolase
CAK8714853.1	WLE96070.1	YHS domain-containing protein
CAK8714858.1	WLE96256.1	ATP synthase F0 subunit B
CAK8714865.1	WLE96257.1	ATP synthase F0 subunit B
CAK8714870.1	WLE96258.1	F0F1 ATP synthase subunit delta
CAK8714875.1	WLE96259.1	F0F1 ATP synthase subunit alpha
CAK8714879.1	WLE96260.1	ATP synthase F1 subunit gamma
CAK8714884.1	WLE96261.1	F0F1 ATP synthase subunit beta
CAK8714889.1	WLE96262.1	F0F1 ATP synthase subunit epsilon
CAK8714904.1	WLE96735.1	RtcB family protein
CAK8714919.1	WLE97998.1	cytochrome-c peroxidase
CAK8714924.1	WLE97730.1	DUF882 domain-containing protein
CAK8714943.1	WLE95541.1	polysaccharide deacetylase family protein
CAK8714953.1	WLE95909.1	polyprenyl synthetase family protein
CAK8714958.1	WLE97951.1	hypothetical protein
CAK8715023.1	WLE98909.1	FmdE family protein
CAK8715050.1	WLE96178.1	MotA/TolQ/ExbB proton channel family protein
CAK8715054.1	WLE96177.1	Biopolymer transport protein ExbD
CAK8715058.1	WLE96176.1	TonB family C-terminal domain-containing protein
CAK8715062.1	WLE98234.1	TonB-dependent receptor
CAK8715066.1	WLE98334.1	sigma-54 dependent transcriptional regulator
CAK8715070.1	WLE97755.1	pyridoxal phosphate-dependent aminotransferase
CAK8715074.1	WLE97991.1	nucleotide exchange factor GrpE
CAK8715078.1	WLE97990.1	molecular chaperone DnaK
CAK8715123.1	WLE96175.1	methionine--tRNA ligase
CAK8715131.1	WLE96336.1	regulatory iron-sulfur-containing complex subunit RicT
CAK8715135.1	WLE96337.1	DNA polymerase III subunit delta'
CAK8715151.1	WLE95409.1	TraB/GumN family protein
CAK8715157.1	WLE97322.1	Smr/MutS family protein
CAK8715161.1	WLE97323.1	bifunctional (p)ppGpp synthetase/guanosine-3',5'-bis(diphosphate) 3'-pyrophosphohydrolase
CAK8715181.1	WLE97324.1	proline--tRNA ligase
CAK8715191.1	WLE98269.1	chorismate-binding protein
CAK8715199.1	WLE98529.1	glutamate--tRNA ligase
CAK8715214.1	WLE98528.1	phosphoglycerate dehydrogenase
CAK8715219.1	WLE98527.1	DUF1844 domain-containing protein
CAK8715254.1	WLE97147.1	YeeE/YedE thiosulfate transporter family protein
CAK8715264.1	WLE97146.1	sulfurtransferase TusA family protein
CAK8715269.1	WLE97145.1	hypothetical protein
CAK8715274.1	WLE97144.1	hypothetical protein
CAK8715279.1	WLE97143.1	hypothetical protein
CAK8715289.1	WLE97148.1	5-formyltetrahydrofolate cyclo-ligase
CAK8715294.1	WLE97149.1	histone deacetylase
CAK8715299.1	WLE95800.1	metallophosphoesterase family protein
CAK8715306.1	WLE98639.1	tRNA1(Val) (adenine(37)-N6)-methyltransferase
CAK8715331.1	WLE96881.1	homoserine dehydrogenase
CAK8715336.1	WLE96880.1	adenylate kinase
CAK8715369.1	WLE96463.1	preprotein translocase subunit YajC
CAK8715374.1	WLE95393.1	Asp-tRNA(Asn)/Glu-tRNA(Gln) amidotransferase subunit GatA
CAK8715389.1	WLE96015.1	phosphomethylpyrimidine synthase ThiC
CAK8715399.1	WLE98589.1	twin-arginine translocase subunit TatC
CAK8715404.1	WLE98590.1	Sec-independent protein translocase protein TatB
CAK8715409.1	WLE98468.1	SO_0444 family Cu/Zn efflux transporter
CAK8715413.1	WLE97506.1	amidohydrolase family protein
CAK8715418.1	WLE97507.1	cyclic dehypoxanthinyl futalosine synthase
CAK8715423.1	WLE97773.1	TM2 domain-containing protein
CAK8715428.1	WLE98783.1	aminofutalosine synthase MqnE
CAK8715433.1	WLE98784.1	sigma-70 family RNA polymerase sigma factor
CAK8715438.1	WLE98785.1	4-alpha-glucanotransferase
CAK8715443.1	WLE96139.1	aspartate aminotransferase family protein
CAK8715470.1	WLE97582.1	Kazal-type serine protease inhibitor domain-containing protein
CAK8715475.1	WLE99035.1	hypothetical protein
CAK8715480.1	WLE98377.1	class I SAM-dependent methyltransferase
CAK8715485.1	WLE98287.1	pancreas/duodenum homeobox protein 1
CAK8715546.1	WLE98571.1	histidinol-phosphatase
CAK8715556.1	WLE98569.1	YkgJ family cysteine cluster protein
CAK8715561.1	WLE98297.1	type II secretion system inner membrane protein GspF
CAK8715566.1	WLE97477.1	VWA domain-containing protein
CAK8715576.1	WLE97475.1	DUF58 domain-containing protein
CAK8715580.1	WLE97474.1	MoxR family ATPase
CAK8715593.1	WLE97398.1	thiamine-phosphate kinase
CAK8715598.1	WLE97397.1	phosphoenolpyruvate--protein phosphotransferase
CAK8715603.1	WLE97396.1	HPr family phosphocarrier protein
CAK8715608.1	WLE97395.1	hypothetical protein
CAK8715614.1	WLE97394.1	CheY-like receiver and HD-GYP domain-containing response regulator
CAK8715662.1	WLE96971.1	30S ribosomal protein S6
CAK8715667.1	WLE96972.1	30S ribosomal protein S18
CAK8715677.1	WLE96974.1	50S ribosomal protein L9
CAK8715682.1	WLE96975.1	replicative DNA helicase
CAK8715692.1	WLE96976.1	leucine--tRNA ligase
CAK8715697.1	WLE96977.1	LPS assembly lipoprotein LptE
CAK8715702.1	WLE96979.1	roadblock/LC7 domain-containing protein
CAK8715707.1	WLE96980.1	GTPase domain-containing protein
CAK8715712.1	WLE96981.1	hypothetical protein
CAK8715728.1	WLE98730.1	MBL fold metallo-hydrolase
CAK8715732.1	WLE98731.1	Mrp/NBP35 family ATP-binding protein
CAK8715760.1	WLE97447.1	protease modulator HflC
CAK8715765.1	WLE97448.1	FtsH protease activity modulator HflK
CAK8715770.1	WLE97449.1	rhomboid family intramembrane serine protease
CAK8715775.1	WLE98951.1	threonine--tRNA ligase
CAK8715780.1	WLE99288.1	translation initiation factor IF-3
CAK8715785.1	WLE98950.1	50S ribosomal protein L35
CAK8715790.1	WLE98949.1	50S ribosomal protein L20
CAK8715795.1	WLE98948.1	phenylalanine--tRNA ligase subunit alpha
CAK8715810.1	WLE98947.1	phenylalanine--tRNA ligase subunit beta
CAK8715815.1	WLE98946.1	integration host factor subunit alpha
CAK8715819.1	WLE97818.1	NAD(P)H-dependent glycerol-3-phosphate dehydrogenase
CAK8715829.1	WLE96718.1	M20/M25/M40 family metallo-hydrolase
CAK8715834.1	WLE96970.1	transcription elongation factor GreA
CAK8715839.1	WLE96969.1	DegT/DnrJ/EryC1/StrS family aminotransferase
CAK8715844.1	WLE96968.1	RNA polymerase factor sigma-32
CAK8715849.1	WLE96967.1	translation elongation factor 4
CAK8715860.1	WLE98080.1	MFS transporter
CAK8715924.1	WLE98986.1	nitrogenase iron protein
CAK8715929.1	WLE98987.1	P-II family nitrogen regulator
CAK8715934.1	WLE98988.1	P-II family nitrogen regulator
CAK8715939.1	WLE98989.1	nitrogenase molybdenum-iron protein alpha chain
CAK8715943.1	WLE98990.1	nitrogenase molybdenum-iron protein subunit beta
CAK8715983.1	WLE95714.1	3-methyl-2-oxobutanoate hydroxymethyltransferase
CAK8715988.1	WLE95712.1	16S rRNA (cytosine(1402)-N(4))-methyltransferase RsmH
CAK8716003.1	WLE95709.1	UDP-N-acetylmuramoyl-L-alanyl-D-glutamate--2, 6-diaminopimelate ligase
CAK8716009.1	WLE95708.1	phospho-N-acetylmuramoyl-pentapeptide- transferase
CAK8716024.1	WLE98210.1	NifB/NifX family molybdenum-iron cluster-binding protein
CAK8716034.1	WLE98211.1	ATP-binding protein
CAK8716039.1	WLE95367.1	DUF134 domain-containing protein
CAK8716044.1	WLE95368.1	NifB/NifX family molybdenum-iron cluster-binding protein
CAK8716049.1	WLE95369.1	DUF4390 domain-containing protein
CAK8716054.1	WLE95370.1	ATP-binding protein
CAK8716065.1	WLE96864.1	hypothetical protein
CAK8716070.1	WLE95659.1	outer membrane protein assembly factor BamA
CAK8716075.1	WLE95658.1	lysophospholipid acyltransferase family protein
CAK8716095.1	WLE95542.1	hypothetical protein
CAK8716100.1	WLE95834.1	1,4-dihydroxy-6-naphthoate synthase
CAK8716110.1	WLE95835.1	molybdopterin-guanine dinucleotide biosynthesis protein B
CAK8716115.1	WLE97499.1	menaquinone biosynthesis protein
CAK8716125.1	WLE97490.1	UbiX family flavin prenyltransferase
CAK8716130.1	WLE98390.1	hypothetical protein
CAK8716166.1	WLE95706.1	UDP-N-acetylmuramoyl-L-alanine--D-glutamate ligase
CAK8716171.1	WLE95703.1	undecaprenyldiphospho-muramoylpentapeptide beta-N-acetylglucosaminyltransferase
CAK8716176.1	WLE95702.1	UDP-N-acetylmuramate--L-alanine ligase
CAK8716181.1	WLE95701.1	UDP-N-acetylmuramate dehydrogenase
CAK8716186.1	WLE95700.1	FtsQ-type POTRA domain-containing protein
CAK8716191.1	WLE95699.1	cell division protein FtsA
CAK8716196.1	WLE95698.1	cell division protein FtsZ
CAK8716201.1	WLE99301.1	radical SAM protein
CAK8716221.1	WLE96280.1	ribulose-phosphate 3-epimerase
CAK8716231.1	WLE96982.1	succinate dehydrogenase cytochrome b subunit
CAK8716245.1	WLE96230.1	tRNA preQ1(34) S-adenosylmethionine ribosyltransferase-isomerase QueA
CAK8716255.1	WLE96232.1	futalosine hydrolase
CAK8716260.1	WLE96859.1	transglycosylase SLT domain-containing protein
CAK8716265.1	WLE96858.1	transglycosylase domain-containing protein
CAK8716270.1	WLE96278.1	glucose-6-phosphate isomerase
CAK8716275.1	WLE96547.1	tetratricopeptide repeat protein
CAK8716285.1	WLE95629.1	bifunctional DNA-formamidopyrimidine glycosylase/DNA-(apurinic or apyrimidinic site) lyase
CAK8716290.1	WLE96339.1	molybdopterin molybdotransferase MoeA
CAK8716295.1	WLE97642.1	DUF445 family protein
CAK8716300.1	WLE97643.1	AAA family ATPase
CAK8716305.1	WLE97644.1	cell division ATP-binding protein FtsE
CAK8716310.1	WLE97645.1	permease-like cell division protein FtsX
CAK8716315.1	WLE97646.1	peptidoglycan DD-metalloendopeptidase family protein
CAK8716325.1	WLE97647.1	S41 family peptidase
CAK8716335.1	WLE98760.1	rubredoxin
CAK8716341.1	WLE98761.1	50S ribosomal protein L21
CAK8716346.1	WLE98762.1	50S ribosomal protein L27
CAK8716361.1	WLE98763.1	GTPase ObgE
CAK8716366.1	WLE98764.1	glutamate 5-kinase
CAK8716376.1	WLE98548.1	dethiobiotin synthase
CAK8716386.1	WLE97586.1	GTP 3',8-cyclase MoaA
CAK8716393.1	WLE97585.1	tRNA (adenosine(37)-N6)-threonylcarbamoyltransferase complex transferase subunit TsaD
CAK8716403.1	WLE97584.1	DUF2062 domain-containing protein
CAK8716413.1	WLE97583.1	16S rRNA (adenine(1518)-N(6)/adenine(1519)-N(6))- dimethyltransferase RsmA
CAK8716423.1	WLE98316.1	hypothetical protein
CAK8716443.1	WLE95787.1	DNA polymerase III subunit alpha
CAK8716502.1	WLE99309.1	dihydroxy-acid dehydratase
CAK8716507.1	WLE95963.1	permease
CAK8716512.1	WLE96289.1	tRNA adenosine(34) deaminase TadA
CAK8716537.1	WLE96295.1	DNA polymerase III subunit gamma/tau
CAK8716542.1	WLE96296.1	YbaB/EbfC family nucleoid-associated protein
CAK8716547.1	WLE96281.1	phosphoribosylanthranilate isomerase
CAK8716552.1	WLE96282.1	indole-3-glycerol phosphate synthase TrpC
CAK8716563.1	WLE96283.1	anthranilate phosphoribosyltransferase
CAK8716573.1	WLE95889.1	N-acetylmuramoyl-L-alanine amidase
CAK8716583.1	WLE97791.1	manganese-dependent inorganic pyrophosphatase
CAK8716607.1	WLE97792.1	3-dehydroquinate synthase
CAK8716622.1	WLE97795.1	zinc ribbon domain-containing protein
CAK8716627.1	WLE97796.1	SPFH domain-containing protein
CAK8716632.1	WLE99014.1	hypothetical protein
CAK8716637.1	WLE99015.1	nucleoside deaminase
CAK8716642.1	WLE97286.1	radical SAM protein
CAK8716646.1	WLE98363.1	NAD(P)H-hydrate dehydratase
CAK8716651.1	WLE98362.1	CBS domain-containing protein
CAK8716656.1	WLE96925.1	response regulator
CAK8716661.1	WLE96926.1	hypothetical protein
CAK8716686.1	WLE98203.1	peptide chain release factor 3
CAK8716692.1	WLE98610.1	AarF/ABC1/UbiB kinase family protein
CAK8716694.1	WLE98609.1	hypothetical protein
CAK8716702.1	WLE99278.1	RNase adapter RapZ
CAK8716707.1	WLE98608.1	chloride channel protein
CAK8716712.1	WLE97894.1	potassium transporter TrkG
CAK8716717.1	WLE97893.1	TrkA family potassium uptake protein
CAK8716722.1	WLE98495.1	hemolysin family protein
CAK8716727.1	WLE98496.1	apolipoprotein N-acyltransferase
CAK8716737.1	WLE98498.1	peptide chain release factor 2
CAK8716767.1	WLE95772.1	ferrous iron transport protein B
CAK8716776.1	WLE95776.1	GGDEF domain-containing protein
CAK8716781.1	WLE95777.1	imidazole glycerol phosphate synthase subunit HisF
CAK8716791.1	WLE96345.1	rhodanese-related (seleno)protein
CAK8716799.1	WLE96347.1	DUF167 domain-containing protein
CAK8716804.1	WLE96348.1	YggT family protein
CAK8716819.1	WLE98852.1	universal stress protein
CAK8716835.1	WLE98865.1	guanylate kinase
CAK8716840.1	WLE98866.1	DUF370 domain-containing protein
CAK8716851.1	WLE98867.1	YicC/YloC family endoribonuclease
CAK8716856.1	WLE98868.1	D-glycero-beta-D-manno-heptose-7-phosphate kinase
CAK8716861.1	WLE98869.1	DUF3786 domain-containing protein
CAK8716868.1	WLE98870.1	OmpH family outer membrane protein
CAK8716873.1	WLE95939.1	Peptidoglycan-associated lipoprotein
CAK8716878.1	WLE98871.1	alpha-glucan family phosphorylase
CAK8716883.1	WLE98872.1	hypothetical protein
CAK8716888.1	WLE98873.1	radical SAM protein
CAK8716903.1	WLE97829.1	tetratricopeptide repeat protein
CAK8716918.1	WLE95657.1	toxic anion resistance protein
CAK8716928.1	WLE95656.1	5-bromo-4-chloroindolyl phosphate hydrolysis family protein
CAK8716958.1	WLE98737.1	O-antigen ligase family protein
CAK8716963.1	WLE98738.1	polysaccharide biosynthesis tyrosine autokinase
CAK8716968.1	WLE99279.1	SLBB domain-containing protein
CAK8716973.1	WLE98741.1	outer membrane beta-barrel protein
CAK8716978.1	WLE98742.1	hypothetical protein
CAK8716983.1	WLE98533.1	alcohol dehydrogenase catalytic domain-containing protein
CAK8716988.1	WLE98534.1	zinc ribbon domain-containing protein
CAK8716993.1	WLE98396.1	DegT/DnrJ/EryC1/StrS family aminotransferase
CAK8717008.1	WLE98397.1	aspartate 1-decarboxylase
CAK8717018.1	WLE98399.1	cupin domain-containing protein
CAK8717029.1	WLE98400.1	pantoate--beta-alanine ligase
CAK8717034.1	WLE98401.1	tetratricopeptide repeat protein
CAK8717050.1	WLE98022.1	ATP-binding protein
CAK8717064.1	WLE98422.1	trypsin-like peptidase domain-containing protein
CAK8717068.1	WLE98420.1	DUF2065 domain-containing protein
CAK8717072.1	WLE98419.1	phosphoribosylformylglycinamidine cyclo-ligase
CAK8717076.1	WLE98418.1	MogA/MoaB family molybdenum cofactor biosynthesis protein
CAK8717080.1	WLE97242.1	glycine--tRNA ligase subunit beta
CAK8717090.1	WLE99322.1	c-type cytochrome biogenesis protein CcsB
CAK8717095.1	WLE97244.1	cytochrome c biogenesis protein ResB
CAK8717100.1	WLE96555.1	hypothetical protein
CAK8717105.1	WLE97482.1	mannose-1-phosphate guanylyltransferase/mannose-6-phosphate isomerase
CAK8717135.1	WLE96602.1	carboxylating nicotinate-nucleotide diphosphorylase
CAK8717160.1	WLE98410.1	cold-shock protein
CAK8717165.1	WLE97175.1	L-threonylcarbamoyladenylate synthase
CAK8717170.1	WLE97174.1	phosphoribosylamine--glycine ligase
CAK8717175.1	WLE95353.1	LEA type 2 family protein
CAK8717180.1	WLE95608.1	hypothetical protein
CAK8717185.1	WLE95609.1	biotin synthase BioB
CAK8717195.1	WLE97037.1	EF-P lysine aminoacylase EpmA
CAK8717200.1	WLE97164.1	ribosome biogenesis GTP-binding protein YihA/YsxC
CAK8717205.1	WLE97165.1	ATP phosphoribosyltransferase
CAK8717210.1	WLE97166.1	phosphoribosyl-AMP cyclohydrolase
CAK8717243.1	WLE97171.1	peptidylprolyl isomerase
CAK8717253.1	WLE97173.1	MazG nucleotide pyrophosphohydrolase domain-containing protein
CAK8717263.1	WLE96400.1	acetyltransferase
CAK8717268.1	WLE96399.1	LPS assembly protein LptD
CAK8717273.1	WLE96398.1	radical SAM protein
CAK8717278.1	WLE96397.1	Rne/Rng family ribonuclease
CAK8717298.1	WLE98554.1	deoxyguanosinetriphosphate triphosphohydrolase
CAK8717314.1	WLE97656.1	polyribonucleotide nucleotidyltransferase
CAK8717319.1	WLE97655.1	30S ribosomal protein S15
CAK8717325.1	WLE97654.1	tRNA pseudouridine(55) synthase TruB
CAK8717330.1	WLE97653.1	bifunctional oligoribonuclease/PAP phosphatase NrnA
CAK8717335.1	WLE97652.1	30S ribosome-binding factor RbfA
CAK8717340.1	WLE97651.1	translation initiation factor IF-2
CAK8717346.1	WLE97649.1	transcription termination factor NusA
CAK8717351.1	WLE97648.1	ribosome maturation factor RimP
CAK8717356.1	WLE96706.1	hypothetical protein
CAK8717371.1	WLE96886.1	cofactor-independent phosphoglycerate mutase
CAK8717374.1	WLE96119.1	dissimilatory-type sulfite reductase subunit alpha
CAK8717379.1	WLE96120.1	dissimilatory-type sulfite reductase subunit beta
CAK8717384.1	WLE96121.1	dissimilatory sulfite reductase D family protein
CAK8717389.1	WLE97256.1	radical SAM protein
CAK8717394.1	WLE97254.1	serine protease
CAK8717399.1	WLE98641.1	hypothetical protein
CAK8717404.1	WLE95366.1	rod shape-determining protein RodA
CAK8717409.1	WLE95365.1	penicillin-binding protein 2
CAK8717419.1	WLE95362.1	rod shape-determining protein MreC
CAK8717424.1	WLE95361.1	rod shape-determining protein
CAK8717429.1	WLE98703.1	UvrD-helicase domain-containing protein
CAK8717434.1	WLE98663.1	adenylosuccinate synthetase
CAK8717439.1	WLE98664.1	hypothetical protein
CAK8717454.1	WLE97111.1	cobyric acid synthase
CAK8717459.1	WLE95662.1	HAD hydrolase-like protein
CAK8717545.1	WLE97434.1	dipeptide ABC transporter ATP-binding protein
CAK8717587.1	WLE97723.1	ABC transporter ATP-binding protein
CAK8717617.1	WLE97766.1	cobalt ECF transporter T component CbiQ
CAK8717622.1	WLE97767.1	DUF4198 domain-containing protein
CAK8717632.1	WLE97769.1	cobalt transporter CbiM
CAK8717678.1	WLE98706.1	transketolase
CAK8717698.1	WLE98583.1	CNNM domain-containing protein
CAK8717728.1	WLE98494.1	biotin carboxylase N-terminal domain-containing protein
CAK8717733.1	WLE98493.1	acetyl-CoA carboxylase carboxyl transferase subunit alpha/beta
CAK8717753.1	WLE97391.1	D-glycero-beta-D-manno-heptose 1,7-bisphosphate 7-phosphatase
CAK8717768.1	WLE97460.1	ribonuclease P protein component
CAK8717773.1	WLE97459.1	membrane protein insertion efficiency factor YidD
CAK8717778.1	WLE97458.1	membrane protein insertase YidC
CAK8717782.1	WLE97457.1	Jag N-terminal domain-containing protein
CAK8717787.1	WLE97456.1	tRNA uridine-5-carboxymethylaminomethyl(34) synthesis GTPase MnmE
CAK8717843.1	WLE95693.1	UDP-glucose 4-epimerase GalE
CAK8717889.1	WLE98518.1	ATP-binding protein
CAK8717892.1	WLE98519.1	sigma-54 dependent transcriptional regulator
CAK8717907.1	WLE98521.1	class II fructose-bisphosphate aldolase
CAK8717912.1	WLE98522.1	NAD-dependent epimerase
CAK8717917.1	WLE96724.1	glycosyltransferase
CAK8717927.1	WLE98555.1	Formate-dependent nitrite reductase, membrane component NrfD
CAK8717932.1	WLE98556.1	4Fe-4S dicluster domain-containing protein
CAK8717937.1	WLE98557.1	molybdopterin-dependent oxidoreductase
CAK8717942.1	WLE97806.1	M18 family aminopeptidase
CAK8717947.1	WLE98268.1	DUF1722 domain-containing protein
CAK8717952.1	WLE96924.1	helix-hairpin-helix domain-containing protein
CAK8717967.1	WLE98231.1	DnaB-like helicase C-terminal domain-containing protein
CAK8717972.1	WLE97249.1	TIGR01777 family oxidoreductase
CAK8717993.1	WLE98374.1	UDP-N-acetyl-D-galactosamine dehydrogenase
CAK8717998.1	WLE98373.1	radical SAM protein
CAK8718003.1	WLE98372.1	6-carboxytetrahydropterin synthase QueD
CAK8718008.1	WLE95327.1	HD domain-containing protein
CAK8718013.1	WLE95326.1	ribonuclease R
CAK8718018.1	WLE95904.1	DUF721 domain-containing protein
CAK8718082.1	WLE95606.1	DUF1232 domain-containing protein
CAK8718086.1	WLE95605.1	SDR family oxidoreductase
CAK8718091.1	WLE95604.1	3-hydroxyacyl-ACP dehydratase FabZ
CAK8718096.1	WLE95603.1	3-oxoacyl-ACP reductase FabG
CAK8718148.1	WLE96378.1	peptide deformylase
CAK8718153.1	WLE96465.1	Ribosomal RNA small subunit methyltransferase E
CAK8718158.1	WLE95655.1	hypothetical protein
CAK8718163.1	WLE95860.1	adenosylcobalamin-dependent ribonucleoside-diphosphate reductase
CAK8718190.1	WLE99016.1	MFS transporter
CAK8718200.1	WLE97220.1	DNA mismatch repair endonuclease MutL
CAK8718205.1	WLE97928.1	hypothetical protein
CAK8718210.1	WLE97680.1	dihydropteroate synthase
CAK8718215.1	WLE97679.1	ATP-dependent zinc metalloprotease FtsH
CAK8718220.1	WLE98348.1	carbamoyl-phosphate synthase large subunit
CAK8718225.1	WLE98349.1	glutamine-hydrolyzing carbamoyl-phosphate synthase small subunit
CAK8718240.1	WLE98353.1	glycosyltransferase N-terminal domain-containing protein
CAK8718247.1	WLE98354.1	peptidylprolyl isomerase
CAK8718274.1	WLE98978.1	nitrogenase cofactor biosynthesis protein NifB
CAK8718279.1	WLE98979.1	nitrogenase component 1
CAK8718284.1	WLE97871.1	formylglycine-generating enzyme family protein
CAK8718294.1	WLE97873.1	AAA family ATPase
CAK8718304.1	WLE98368.1	CAP domain-containing protein
CAK8718314.1	WLE96768.1	hypothetical protein
CAK8718319.1	WLE96765.1	hypothetical protein
CAK8718324.1	WLE96761.1	response regulator
CAK8718364.1	WLE95883.1	lipocalin family protein
CAK8718369.1	WLE97834.1	TIGR03960 family B12-binding radical SAM protein
CAK8718411.1	WLE95725.1	asparagine--tRNA ligase
CAK8718461.1	WLE97819.1	DNA gyrase subunit A
CAK8718466.1	WLE97529.1	bacteriohemerythrin
CAK8718476.1	WLE97446.1	Rpn family recombination-promoting nuclease/putative transposase
CAK8718492.1	WLE96616.1	30S ribosomal protein S12 methylthiotransferase RimO
CAK8718497.1	WLE96617.1	HU family DNA-binding protein
CAK8718502.1	WLE96618.1	pseudouridine synthase
CAK8718521.1	WLE96619.1	UbiD family decarboxylase
CAK8718546.1	WLE99213.1	alpha/beta fold hydrolase
CAK8718551.1	WLE99215.1	3-oxoacyl-ACP synthase III
CAK8718561.1	WLE96996.1	D-alanine--D-alanine ligase
CAK8718566.1	WLE99041.1	hypothetical protein
CAK8718576.1	WLE95568.1	Gfo/Idh/MocA family oxidoreductase
CAK8718581.1	WLE97611.1	UDP-2,3-diacylglucosamine diphosphatase LpxI
CAK8718586.1	WLE97610.1	acyl-ACP--UDP-N-acetylglucosamine O-acyltransferase
CAK8718591.1	WLE97609.1	3-hydroxyacyl-ACP dehydratase FabZ
CAK8718596.1	WLE96961.1	threonine synthase
CAK8718611.1	WLE96851.1	2,3-bisphosphoglycerate-independent phosphoglycerate mutase
CAK8718616.1	WLE96852.1	ribosome silencing factor
CAK8718626.1	WLE96853.1	DNA topoisomerase III
CAK8718645.1	WLE96854.1	DUF456 family protein
CAK8718650.1	WLE96855.1	hypothetical protein
CAK8718655.1	WLE96856.1	hypothetical protein
CAK8718660.1	WLE95328.1	leucyl/phenylalanyl-tRNA--protein transferase
CAK8718665.1	WLE95956.1	acetolactate synthase large subunit
CAK8718680.1	WLE98101.1	DNA repair protein RecN
CAK8718688.1	WLE97658.1	D-3-phosphoglycerate dehydrogenase
CAK8718700.1	WLE98851.1	S-methyl-5-thioribose-1-phosphate isomerase
CAK8718710.1	WLE96551.1	protein translocase subunit SecD
CAK8718716.1	WLE96552.1	nickel pincer cofactor biosynthesis protein LarB
CAK8718721.1	WLE96553.1	cache domain-containing protein
CAK8718726.1	WLE97250.1	hypothetical protein
CAK8718736.1	WLE97393.1	site-2 protease family protein
CAK8718741.1	WLE98875.1	transcriptional repressor
CAK8718746.1	WLE98100.1	thiamine biosynthesis protein
CAK8718751.1	WLE97479.1	cyclic nucleotide-binding domain-containing protein
CAK8718776.1	WLE98669.1	DUF362 domain-containing protein
CAK8718784.1	WLE98821.1	cysteine desulfurase NifS
CAK8718789.1	WLE98822.1	Fe-S cluster assembly protein NifU
CAK8718794.1	WLE98823.1	phosphoenolpyruvate synthase
CAK8718814.1	WLE97661.1	aconitate hydratase
CAK8718849.1	WLE98140.1	DUF2892 domain-containing protein
CAK8718854.1	WLE98139.1	hypothetical protein
CAK8718859.1	WLE98138.1	outer membrane lipoprotein-sorting protein
CAK8718875.1	WLE98127.1	MMPL family transporter
CAK8718880.1	WLE98126.1	metalloregulator ArsR/SmtB family transcription factor
CAK8718885.1	WLE98123.1	hypothetical protein
CAK8718890.1	WLE96470.1	prepilin peptidase
CAK8718910.1	WLE96472.1	dihydroorotate dehydrogenase
CAK8718915.1	WLE96473.1	type I 3-dehydroquinate dehydratase
CAK8718920.1	WLE96474.1	shikimate dehydrogenase
CAK8718925.1	WLE97801.1	adenosylhomocysteinase
CAK8718965.1	WLE97312.1	lipoprotein-releasing ABC transporter permease subunit
CAK8718970.1	WLE97313.1	ABC transporter ATP-binding protein
CAK8718975.1	WLE97601.1	fluoride efflux transporter CrcB
CAK8718990.1	WLE98181.1	CZB domain-containing protein
CAK8718998.1	WLE97484.1	glucose-1-phosphate thymidylyltransferase RfbA
CAK8719002.1	WLE97485.1	dTDP-4-dehydrorhamnose reductase
CAK8719056.1	WLE98144.1	hypothetical protein
CAK8719061.1	WLE97811.1	3-deoxy-D-manno-octulosonic acid transferase
CAK8719076.1	WLE97812.1	DNA internalization-related competence protein ComEC/Rec2
CAK8719081.1	WLE97966.1	shikimate kinase
CAK8719091.1	WLE97968.1	HD domain-containing phosphohydrolase
CAK8719137.1	WLE97108.1	bifunctional adenosylcobinamide kinase/adenosylcobinamide-phosphate guanylyltransferase
CAK8719152.1	WLE98485.1	GTPase HflX
CAK8719157.1	WLE97779.1	FAD-linked oxidase C-terminal domain-containing protein
CAK8719171.1	WLE97535.1	16S rRNA (cytidine(1402)-2'-O)-methyltransferase
CAK8719176.1	WLE97530.1	DMT family transporter
CAK8719180.1	WLE96267.1	chaperonin GroEL
CAK8719185.1	WLE96266.1	co-chaperone GroES
CAK8719190.1	WLE96265.1	branched-chain amino acid aminotransferase
CAK8719205.1	WLE96535.1	arginine N-succinyltransferase
CAK8719235.1	WLE96039.1	hypothetical protein
CAK8719240.1	WLE96038.1	hypothetical protein
CAK8719300.1	WLE95407.1	bifunctional acetate--CoA ligase family protein/GNAT family N-acetyltransferase
CAK8719320.1	WLE99112.1	HigA family addiction module antitoxin
CAK8719339.1	WLE95590.1	signal peptidase II
CAK8719344.1	WLE95589.1	isoleucine--tRNA ligase
CAK8719349.1	WLE97316.1	DnaJ domain-containing protein
CAK8719352.1	WLE97315.1	signal recognition particle-docking protein FtsY
CAK8719357.1	WLE97314.1	endopeptidase La
CAK8719373.1	WLE95916.1	chorismate synthase
CAK8719379.1	WLE95917.1	glycogen/starch synthase
CAK8719385.1	WLE95918.1	hypothetical protein
CAK8719400.1	WLE97540.1	hypothetical protein
CAK8719405.1	WLE99025.1	hypoxanthine phosphoribosyltransferase
CAK8719415.1	WLE98725.1	EAL domain-containing protein
CAK8719491.1	WLE98220.1	HU family DNA-binding protein
CAK8719496.1	WLE98219.1	ATP-dependent sacrificial sulfur transferase LarE
CAK8719501.1	WLE98218.1	homocysteine biosynthesis protein
CAK8719511.1	WLE98069.1	hypothetical protein
CAK8719533.1	WLE95447.1	Spy/CpxP family protein refolding chaperone
CAK8719558.1	WLE98713.1	tRNA dihydrouridine synthase DusB
CAK8719573.1	WLE97163.1	FmdE family protein
CAK8719578.1	WLE95360.1	hypothetical protein
CAK8719584.1	WLE95359.1	U32 family peptidase
CAK8719590.1	WLE95899.1	S4 domain-containing protein
CAK8719595.1	WLE95900.1	IMP cyclohydrolase
CAK8719600.1	WLE95901.1	phosphoribosylglycinamide formyltransferase
CAK8719605.1	WLE95903.1	HAMP domain-containing sensor histidine kinase
CAK8719610.1	WLE95955.1	glycosyltransferase
CAK8719615.1	WLE97481.1	tRNA 2-thiouridine(34) synthase MnmA
CAK8719629.1	WLE95728.1	adenylosuccinate lyase family protein
CAK8719644.1	WLE95729.1	Glu/Leu/Phe/Val dehydrogenase dimerization domain-containing protein
CAK8719649.1	WLE95730.1	hypothetical protein
CAK8719669.1	WLE95387.1	NAD(P)H-hydrate dehydratase
CAK8719674.1	WLE95388.1	DUF3343 domain-containing protein
CAK8719693.1	WLE95436.1	YedE family putative selenium transporter
CAK8719704.1	WLE95438.1	right-handed parallel beta-helix repeat-containing protein
CAK8719709.1	WLE95439.1	phosphate/phosphite/phosphonate ABC transporter substrate-binding protein
CAK8719715.1	WLE95440.1	tetratricopeptide repeat protein
CAK8719720.1	WLE95441.1	glycine betaine ABC transporter substrate-binding protein
CAK8719725.1	WLE95442.1	SLC13 family permease
CAK8719764.1	WLE96299.1	DUF1641 domain-containing protein
CAK8719769.1	WLE96298.1	FAD/NAD(P)-binding oxidoreductase
CAK8719806.1	WLE97230.1	ATP-dependent Clp protease ATP-binding subunit ClpA
CAK8719811.1	WLE97751.1	citramalate synthase
CAK8719816.1	WLE97753.1	helix-hairpin-helix domain-containing protein
CAK8719821.1	WLE97754.1	tRNA (adenosine(37)-N6)-dimethylallyltransferase MiaA
CAK8719831.1	WLE98172.1	single-stranded-DNA-specific exonuclease RecJ
CAK8719841.1	WLE97630.1	adenylosuccinate lyase
CAK8719846.1	WLE97631.1	DUF4911 domain-containing protein
CAK8719851.1	WLE96156.1	CU044_2847 family protein
CAK8719856.1	WLE98344.1	hypothetical protein
CAK8719866.1	WLE98332.1	tRNA (N6-isopentenyl adenosine(37)-C2)-methylthiotransferase MiaB
CAK8719901.1	WLE97635.1	glutamine--tRNA ligase/YqeY domain fusion protein
CAK8719911.1	WLE97435.1	hypothetical protein
CAK8719974.1	WLE98459.1	branched-chain amino acid ABC transporter substrate-binding protein
CAK8719979.1	WLE97725.1	tetraacyldisaccharide 4'-kinase
CAK8719984.1	WLE97724.1	UDP-3-O-acyl-N-acetylglucosamine deacetylase
CAK8719989.1	WLE98755.1	HD domain-containing protein
CAK8719994.1	WLE98757.1	hydroxylamine reductase
CAK8719999.1	WLE96994.1	nucleotide exchange factor GrpE
CAK8720004.1	WLE96993.1	hypothetical protein
CAK8720019.1	WLE96991.1	hypothetical protein
CAK8720025.1	WLE96990.1	Hsp70 family protein
CAK8720030.1	WLE96721.1	response regulator
CAK8720051.1	WLE96705.1	lipid A export permease/ATP-binding protein MsbA
CAK8720056.1	WLE96704.1	O-antigen ligase family protein
CAK8720061.1	WLE96703.1	glycosyltransferase family 9 protein
CAK8720066.1	WLE96702.1	glycosyltransferase family 2 protein
CAK8720071.1	WLE97669.1	hypothetical protein
CAK8720081.1	WLE95620.1	glycine zipper domain-containing protein
CAK8720086.1	WLE95622.1	secondary thiamine-phosphate synthase enzyme YjbQ
CAK8720091.1	WLE95623.1	hypothetical protein
CAK8720101.1	WLE98115.1	PHP domain-containing protein
CAK8720108.1	WLE97574.1	NAD(+)/NADH kinase
CAK8720113.1	WLE97573.1	pyrroline-5-carboxylate reductase
CAK8720148.1	WLE99006.1	phosphoribosylaminoimidazolesuccinocarboxamide synthase
CAK8720153.1	WLE99005.1	adenylate kinase
CAK8720179.1	WLE97857.1	DUF1343 domain-containing protein
CAK8720261.1	WLE96686.1	cobyrinate a,c-diamide synthase
CAK8720291.1	WLE96486.1	murein L,D-transpeptidase family protein
CAK8720296.1	WLE97969.1	KamA family radical SAM protein
CAK8720369.1	WLE97765.1	pyruvate:ferredoxin (flavodoxin) oxidoreductase
CAK8720448.1	WLE96240.1	adenylosuccinate lyase family protein
CAK8720453.1	WLE97428.1	zinc ABC transporter substrate-binding protein
CAK8720458.1	WLE97427.1	ABC transporter ATP-binding protein
CAK8720463.1	WLE97426.1	metal ABC transporter permease
CAK8720483.1	WLE98777.1	carbonic anhydrase
CAK8720488.1	WLE95640.1	hypothetical protein
CAK8720494.1	WLE95641.1	recombination-associated protein RdgC
CAK8720514.1	WLE98686.1	type II toxin-antitoxin system RelE/ParE family toxin
CAK8720519.1	WLE96698.1	formate--tetrahydrofolate ligase
CAK8720524.1	WLE95897.1	NAD-dependent succinate-semialdehyde dehydrogenase
CAK8720529.1	WLE96504.1	cobyrinate a,c-diamide synthase
CAK8720534.1	WLE98966.1	group 1 truncated hemoglobin
CAK8720544.1	WLE97122.1	endolytic transglycosylase MltG
CAK8720558.1	WLE96228.1	sulfite exporter TauE/SafE family protein
CAK8720563.1	WLE97327.1	LysR substrate-binding domain-containing protein
CAK8720568.1	WLE97326.1	response regulator
CAK8720578.1	WLE96352.1	radical SAM family heme chaperone HemW
CAK8720583.1	WLE98976.1	P-II family nitrogen regulator
CAK8720588.1	WLE96541.1	ammonium transporter
CAK8720590.1	WLE98997.1	Nif11-like leader peptide family natural product precursor
CAK8720595.1	WLE98996.1	hypothetical protein
CAK8720600.1	WLE98995.1	hypothetical protein
CAK8720605.1	WLE98994.1	GNAT family N-acetyltransferase
CAK8720610.1	WLE98993.1	(2Fe-2S) ferredoxin domain-containing protein
CAK8720615.1	WLE98992.1	Radical SAM protein
CAK8720644.1	WLE99281.1	pyridoxine 5'-phosphate synthase
CAK8720669.1	WLE96846.1	BatD family protein
CAK8720674.1	WLE96845.1	VWA domain-containing protein
CAK8720706.1	WLE97789.1	sulfate adenylyltransferase
CAK8720731.1	WLE97784.1	GspH/FimT family pseudopilin
CAK8720740.1	WLE97782.1	sigma-54 dependent transcriptional regulator
CAK8720745.1	WLE97781.1	ATP-binding protein
CAK8720750.1	WLE97783.1	pilin
CAK8720755.1	WLE98226.1	Tetratricopeptide repeat-containing protein
CAK8720765.1	WLE98296.1	Dolichyl-phosphate-mannose-protein mannosyltransferase
CAK8720770.1	WLE96667.1	glycerol-3-phosphate 1-O-acyltransferase PlsY
CAK8720775.1	WLE98317.1	aspartate-semialdehyde dehydrogenase
CAK8720781.1	WLE98318.1	ribose-phosphate diphosphokinase
CAK8720790.1	WLE98319.1	3-isopropylmalate dehydrogenase
CAK8720794.1	WLE98320.1	16S rRNA (guanine(527)-N(7))-methyltransferase RsmG
CAK8720799.1	WLE96676.1	glutamyl-tRNA reductase
CAK8720804.1	WLE96675.1	cytochrome c biogenesis protein CcsA
CAK8720809.1	WLE96674.1	bifunctional precorrin-2 dehydrogenase/sirohydrochlorin ferrochelatase
CAK8720814.1	WLE97826.1	16S rRNA (uracil(1498)-N(3))-methyltransferase
CAK8720819.1	WLE98118.1	EAL domain-containing protein
CAK8720824.1	WLE96049.1	cob(I)yrinic acid a,c-diamide adenosyltransferase
CAK8720828.1	WLE98484.1	cyclic nucleotide-binding domain-containing protein
CAK8720837.1	WLE97306.1	hypothetical protein
CAK8720862.1	WLE98549.1	tryptophan synthase subunit beta
CAK8720867.1	WLE96277.1	response regulator
CAK8720870.1	WLE96276.1	hypothetical protein
CAK8720875.1	WLE96275.1	AAA family ATPase
CAK8720880.1	WLE96274.1	NIL domain-containing protein
CAK8720885.1	WLE95308.1	hypothetical protein
CAK8720890.1	WLE96046.1	3-deoxy-7-phosphoheptulonate synthase class II
CAK8720913.1	WLE98981.1	pyruvate carboxyltransferase
CAK8720947.1	WLE97360.1	FAD-dependent oxidoreductase
CAK8720951.1	WLE98499.1	(Fe-S)-binding protein
CAK8720955.1	WLE98526.1	sugar phosphate nucleotidyltransferase
CAK8720959.1	WLE98523.1	UPF0280 family protein
CAK8720963.1	WLE95893.1	LPS export ABC transporter periplasmic protein LptC
CAK8720967.1	WLE95892.1	HAD hydrolase family protein
CAK8720971.1	WLE95891.1	3-deoxy-8-phosphooctulonate synthase
CAK8720979.1	WLE95515.1	RlmE family RNA methyltransferase
CAK8720999.1	WLE98748.1	aminopeptidase N
CAK8721003.1	WLE97664.1	ABC transporter permease
CAK8721007.1	WLE97665.1	ATP-binding cassette domain-containing protein
CAK8721011.1	WLE97666.1	outer membrane lipid asymmetry maintenance protein MlaD
CAK8721015.1	WLE97667.1	VacJ family lipoprotein
CAK8721030.1	WLE98087.1	type II secretion system major pseudopilin GspG
CAK8721035.1	WLE98088.1	prepilin-type N-terminal cleavage/methylation domain-containing protein
CAK8721040.1	WLE99268.1	Type II secretion system protein I
CAK8721045.1	WLE98089.1	General secretion pathway protein J
CAK8721050.1	WLE98090.1	type II secretion system minor pseudopilin GspK
CAK8721060.1	WLE98093.1	hypothetical protein
CAK8721075.1	WLE98096.1	type II secretion system secretin GspD
CAK8721080.1	WLE98097.1	type II secretion system ATPase GspE
CAK8721085.1	WLE98083.1	NYN domain-containing protein
CAK8721090.1	WLE98082.1	glutamine-hydrolyzing GMP synthase
CAK8721100.1	WLE98156.1	glutaminyl-peptide cyclotransferase
CAK8721105.1	WLE95527.1	sulfite exporter TauE/SafE family protein
CAK8721113.1	WLE96591.1	NADP-dependent isocitrate dehydrogenase
CAK8721138.1	WLE98222.1	dTDP-4-dehydrorhamnose 3,5-epimerase
CAK8721143.1	WLE98221.1	dTDP-glucose 4,6-dehydratase
CAK8721153.1	WLE97770.1	hypothetical protein
CAK8721158.1	WLE96934.1	hypothetical protein
CAK8721163.1	WLE96870.1	hypothetical protein
CAK8721168.1	WLE96871.1	uroporphyrinogen-III C-methyltransferase
CAK8721178.1	WLE96872.1	hydroxymethylbilane synthase
CAK8721183.1	WLE96874.1	hypothetical protein
CAK8721203.1	WLE96878.1	hypothetical protein
CAK8721208.1	WLE96879.1	Phosphoheptose isomerase
CAK8721245.1	WLE95598.1	1-deoxy-D-xylulose-5-phosphate synthase
CAK8721276.1	WLE96638.1	DUF2339 domain-containing protein
CAK8721281.1	WLE96639.1	DUF3999 domain-containing protein
CAK8721301.1	WLE95355.1	signal peptide peptidase SppA
CAK8721306.1	WLE97345.1	response regulator
CAK8721311.1	WLE97344.1	galactose-1-phosphate uridylyltransferase
CAK8721316.1	WLE97343.1	RNA polymerase-binding protein DksA
CAK8721321.1	WLE97342.1	cyclic pyranopterin monophosphate synthase MoaC
CAK8721327.1	WLE97341.1	molecular chaperone DnaJ
CAK8721332.1	WLE97340.1	DNA-directed RNA polymerase subunit omega
CAK8721336.1	WLE97339.1	adenylosuccinate synthase
CAK8721341.1	WLE95817.1	integration host factor subunit alpha
CAK8721347.1	WLE95816.1	type II secretion system F family protein
CAK8721352.1	WLE95815.1	PxxKW family cysteine-rich protein
CAK8721357.1	WLE95814.1	UDP-glucose/GDP-mannose dehydrogenase family protein
CAK8721362.1	WLE95813.1	YggS family pyridoxal phosphate-dependent enzyme
CAK8721367.1	WLE95812.1	TatD family hydrolase
CAK8721383.1	WLE98643.1	hypothetical protein
CAK8721387.1	WLE98644.1	hypothetical protein
CAK8721392.1	WLE97813.1	hypothetical protein
CAK8721397.1	WLE98648.1	ABC transporter substrate-binding protein
CAK8721402.1	WLE98649.1	methyl-accepting chemotaxis protein
CAK8721412.1	WLE98651.1	hypothetical protein
CAK8721418.1	WLE98652.1	Hpt domain-containing protein
CAK8721423.1	WLE98653.1	chemotaxis protein CheW
CAK8721427.1	WLE98654.1	response regulator
CAK8721431.1	WLE98655.1	response regulator
CAK8721435.1	WLE98585.1	tryptophan--tRNA ligase
CAK8721439.1	WLE96065.1	16S rRNA (cytosine(967)-C(5))-methyltransferase RsmB
CAK8721444.1	WLE99018.1	cytochrome ubiquinol oxidase subunit I
CAK8721459.1	WLE96757.1	bifunctional aldolase/short-chain dehydrogenase
CAK8721469.1	WLE95477.1	ZIP family metal transporter
CAK8721474.1	WLE97232.1	Glycosyltransferase involved in cell wall bisynthesis
CAK8721479.1	WLE97234.1	ABC transporter ATP-binding protein
CAK8721484.1	WLE97235.1	ABC transporter permease
CAK8721524.1	WLE97196.1	GDP-mannose 4,6-dehydratase
CAK8721530.1	WLE97195.1	UDP-glucuronate decarboxylase
CAK8721535.1	WLE97194.1	Glucose-1-phosphate adenylyltransferase
CAK8721540.1	WLE97193.1	sugar phosphate nucleotidyltransferase
CAK8721545.1	WLE97192.1	DHH family phosphoesterase
CAK8721550.1	WLE97138.1	ASKHA domain-containing protein
CAK8721553.1	WLE97137.1	LptF/LptG family permease
CAK8721556.1	WLE97302.1	pentapeptide repeat-containing protein
CAK8721566.1	WLE95886.1	transcription antitermination factor NusB
CAK8721571.1	WLE95887.1	6,7-dimethyl-8-ribityllumazine synthase
CAK8721576.1	WLE98051.1	type II toxin-antitoxin system PemK/MazF family toxin
CAK8721586.1	WLE95907.1	bifunctional 3,4-dihydroxy-2-butanone-4-phosphate synthase/GTP cyclohydrolase II
CAK8721592.1	WLE95906.1	riboflavin synthase
CAK8721597.1	WLE95905.1	tetratricopeptide repeat protein
CAK8721612.1	WLE96313.1	tetratricopeptide repeat protein
CAK8721617.1	WLE96314.1	PBS lyase
CAK8721622.1	WLE97422.1	amidohydrolase
CAK8721627.1	WLE95315.1	histidine triad nucleotide-binding protein
CAK8721630.1	WLE97253.1	ribonuclease III
CAK8721635.1	WLE97252.1	citrate synthase
CAK8721645.1	WLE98931.1	DNA repair protein RadA
CAK8721656.1	WLE97534.1	acyl-CoA dehydratase activase
CAK8721666.1	WLE97881.1	thiazole synthase
CAK8721671.1	WLE97880.1	2-iminoacetate synthase ThiH
CAK8721686.1	WLE97877.1	cupin domain-containing protein
CAK8721701.1	WLE97875.1	thiamine phosphate synthase
CAK8721711.1	WLE97874.1	phosphomethylpyrimidine synthase ThiC
CAK8721716.1	WLE98535.1	prephenate dehydratase domain-containing protein
CAK8721746.1	WLE98196.1	valine--tRNA ligase
CAK8721756.1	WLE96434.1	protoporphyrinogen oxidase
CAK8721766.1	WLE96432.1	molecular chaperone HtpG
CAK8721842.1	WLE98241.1	tryptophan synthase subunit alpha
CAK8721847.1	WLE95773.1	FeoA family protein
CAK8721858.1	WLE98959.1	2-isopropylmalate synthase
CAK8721878.1	WLE98746.1	pyruvate, phosphate dikinase/phosphoenolpyruvate synthase regulator
CAK8721883.1	WLE98744.1	alpha/beta hydrolase
CAK8721888.1	WLE98743.1	dCMP deaminase family protein
CAK8721903.1	WLE96492.1	diguanylate cyclase
CAK8721908.1	WLE99307.1	response regulator
CAK8721922.1	WLE96490.1	PAS domain S-box protein
CAK8721927.1	WLE98584.1	molybdopterin-guanine dinucleotide biosynthesis protein B
CAK8721937.1	WLE96489.1	histidine kinase
CAK8721942.1	WLE98812.1	bacteriohemerythrin
CAK8721947.1	WLE97110.1	adenosylcobinamide-GDP ribazoletransferase
CAK8721952.1	WLE97109.1	nicotinate-nucleotide--dimethylbenzimidazole phosphoribosyltransferase
CAK8721957.1	WLE97657.1	response regulator
CAK8721962.1	WLE97926.1	FAD-dependent oxidoreductase
CAK8721977.1	WLE96010.1	2-amino-4-hydroxy-6- hydroxymethyldihydropteridine diphosphokinase
CAK8722003.1	WLE98666.1	phosphatidylserine decarboxylase family protein
CAK8722008.1	WLE98667.1	acetolactate synthase small subunit
CAK8722027.1	WLE98606.1	DUF533 domain-containing protein
CAK8722046.1	WLE96795.1	phosphoribosylformylglycinamidine synthase
CAK8722121.1	WLE97136.1	hypothetical protein
CAK8722126.1	WLE97135.1	ATPase
CAK8722146.1	WLE96760.1	ATP-binding protein
CAK8722166.1	WLE98331.1	hypothetical protein
CAK8722201.1	WLE98328.1	high-affinity branched-chain amino acid ABC transporter permease LivM
CAK8722221.1	WLE96373.1	ABC transporter ATP-binding protein
CAK8722266.1	WLE96484.1	branched-chain amino acid ABC transporter permease
CAK8722271.1	WLE99219.1	DNA primase
CAK8722276.1	WLE99218.1	sigma-70 family RNA polymerase sigma factor
CAK8722281.1	WLE99217.1	DNA-processing protein DprA
CAK8722287.1	WLE98176.1	dual CXXC motif small (seleno)protein
CAK8722292.1	WLE98174.1	orotate phosphoribosyltransferase
CAK8722305.1	WLE97035.1	undecaprenyl-diphosphatase UppP
CAK8722341.1	WLE97218.1	DNA-binding protein
CAK8722350.1	WLE96495.1	hypothetical protein
CAK8722355.1	WLE96494.1	caspase family protein
CAK8722361.1	WLE96493.1	hypothetical protein
CAK8722371.1	WLE95414.1	TetR/AcrR family transcriptional regulator
CAK8722375.1	WLE95415.1	efflux RND transporter periplasmic adaptor subunit
CAK8722380.1	WLE95422.1	efflux RND transporter permease subunit
CAK8722389.1	WLE98067.1	arginine--tRNA ligase
CAK8722399.1	WLE96234.1	alanine racemase
CAK8722404.1	WLE96235.1	hypothetical protein
CAK8722409.1	WLE97098.1	hypothetical protein
CAK8722420.1	WLE96424.1	hypothetical protein
CAK8722425.1	WLE96425.1	PqqD family protein
CAK8722435.1	WLE96426.1	radical SAM protein
CAK8722445.1	WLE96428.1	hypothetical protein
CAK8722460.1	WLE99038.1	tRNA uridine-5-carboxymethylaminomethyl(34) synthesis enzyme MnmG
CAK8722465.1	WLE95358.1	isoamylase early set domain-containing protein
CAK8722480.1	WLE96779.1	glyceraldehyde 3-phosphate dehydrogenase NAD-binding domain-containing protein
CAK8722485.1	WLE96778.1	phosphoglycerate kinase
CAK8722565.1	WLE96777.1	triose-phosphate isomerase
CAK8722569.1	WLE96776.1	preprotein translocase subunit SecG
CAK8722604.1	WLE97091.1	phosphatase PAP2 family protein
CAK8722609.1	WLE98640.1	Opacity protein
CAK8722620.1	WLE96753.1	SsrA-binding protein SmpB
CAK8722655.1	WLE96538.1	aminoglycoside phosphotransferase family protein
CAK8722660.1	WLE97825.1	YifB family Mg chelatase-like AAA ATPase
CAK8722666.1	WLE96011.1	4-hydroxy-tetrahydrodipicolinate reductase
CAK8722676.1	WLE96012.1	4-hydroxy-tetrahydrodipicolinate synthase
CAK8722692.1	WLE96013.1	diaminopimelate epimerase
CAK8722712.1	WLE97432.1	molybdopterin-binding protein
CAK8722717.1	WLE97433.1	delta-60 repeat domain-containing protein
CAK8722722.1	WLE95940.1	exodeoxyribonuclease III
CAK8722726.1	WLE96746.1	SDR family oxidoreductase
CAK8722756.1	WLE96163.1	response regulator transcription factor
CAK8722766.1	WLE95674.1	Outer membrane protein (Porin)
CAK8722787.1	WLE95675.1	molybdopterin-dependent oxidoreductase
CAK8722804.1	WLE98357.1	type III pantothenate kinase
CAK8722809.1	WLE98026.1	LD-carboxypeptidase
CAK8722824.1	WLE95852.1	XTP/dITP diphosphatase
CAK8722914.1	WLE96343.1	bifunctional riboflavin kinase/FAD synthetase
CAK8723023.1	WLE96210.1	ferritin-like domain-containing protein
CAK8723055.1	WLE97967.1	histidine kinase dimerization/phospho-acceptor domain-containing protein
CAK8723059.1	WLE97436.1	tRNA lysidine(34) synthetase TilS
CAK8723063.1	WLE96933.1	HEAT repeat domain-containing protein
CAK8723067.1	WLE96932.1	Maf family protein
CAK8723074.1	WLE95879.1	hypothetical protein
CAK8723101.1	WLE97064.1	PEP/pyruvate-binding domain-containing protein
CAK8723121.1	WLE96462.1	tRNA guanosine(34) transglycosylase Tgt
CAK8723129.1	WLE99031.1	C-GCAxxG-C-C family protein
CAK8723228.1	WLE98245.1	nucleotidyltransferase family protein
CAK8723232.1	WLE96406.1	cytochrome b N-terminal domain-containing protein
CAK8723236.1	WLE96405.1	ubiquinol-cytochrome c reductase iron-sulfur subunit
CAK8723240.1	WLE96404.1	pantetheine-phosphate adenylyltransferase
CAK8723244.1	WLE96403.1	16S rRNA (guanine(966)-N(2))-methyltransferase RsmD
CAK8723248.1	WLE96402.1	CDP-diacylglycerol--serine O-phosphatidyltransferase
CAK8723306.1	WLE98278.1	precorrin-6y C5,15-methyltransferase (decarboxylating) subunit CbiE
CAK8723310.1	WLE97034.1	glycosyltransferase family 39 protein
CAK8723329.1	WLE95660.1	YkgJ family cysteine cluster protein
CAK8723338.1	WLE96689.1	hydantoinase/oxoprolinase family protein
CAK8723350.1	WLE95664.1	Holliday junction branch migration DNA helicase RuvB
CAK8723375.1	WLE96357.1	hypothetical protein
CAK8723383.1	WLE95853.1	epoxyqueuosine reductase QueH
CAK8723395.1	WLE97719.1	DUF296 domain-containing protein
CAK8723399.1	WLE97718.1	nickel-responsive transcriptional regulator NikR
CAK8723403.1	WLE97717.1	M48 family metalloprotease
CAK8723411.1	WLE99275.1	NADH-quinone oxidoreductase subunit B
CAK8723423.1	WLE98183.1	NADH-quinone oxidoreductase subunit D
CAK8723427.1	WLE98184.1	NADH-quinone oxidoreductase subunit NuoH
CAK8723429.1	WLE98186.1	NADH-quinone oxidoreductase subunit I
CAK8723433.1	WLE98187.1	NADH-quinone oxidoreductase subunit J
CAK8723437.1	WLE98188.1	NADH-quinone oxidoreductase subunit NuoK
CAK8723441.1	WLE98189.1	NADH-quinone oxidoreductase subunit L
CAK8723467.1	WLE98193.1	NADH-quinone oxidoreductase subunit M
CAK8723471.1	WLE98194.1	NADH-quinone oxidoreductase subunit N
CAK8723475.1	WLE98300.1	hypothetical protein
CAK8723483.1	WLE97407.1	Re/Si-specific NAD(P)(+) transhydrogenase subunit alpha
CAK8723487.1	WLE97406.1	NAD(P) transhydrogenase subunit alpha
CAK8723491.1	WLE97405.1	NAD(P)(+) transhydrogenase (Re/Si-specific) subunit beta
CAK8723497.1	WLE97856.1	UDP-3-O-(3-hydroxymyristoyl)glucosamine N-acyltransferase
CAK8723509.1	WLE97568.1	DNA topoisomerase IV subunit B
CAK8723517.1	WLE97571.1	primosomal protein N'
CAK8723521.1	WLE97572.1	UTP--glucose-1-phosphate uridylyltransferase GalU
CAK8723525.1	WLE99020.1	50S ribosomal protein L11 methyltransferase
CAK8723537.1	WLE96025.1	LL-diaminopimelate aminotransferase
CAK8723541.1	WLE96468.1	AI-2E family transporter
CAK8723549.1	WLE98032.1	glycosyltransferase family 2 protein
CAK8723553.1	WLE98031.1	sugar transferase
CAK8723557.1	WLE98670.1	enoyl-[acyl-carrier-protein] reductase FabL
CAK8723569.1	WLE97671.1	ATP-dependent protease ATPase subunit HslU
CAK8723573.1	WLE97672.1	ATP-dependent protease subunit HslV
CAK8723581.1	WLE98776.1	potassium channel protein
CAK8723585.1	WLE97524.1	RNB domain-containing ribonuclease
CAK8723616.1	WLE96116.1	elongation factor G
CAK8723620.1	WLE96117.1	hypothetical protein
CAK8723624.1	WLE96118.1	phosphoribosylformimino-5-aminoimidazole carboxamide ribotide isomerase
CAK8723632.1	WLE95638.1	carboxy terminal-processing peptidase
CAK8723636.1	WLE95636.1	RsbRD N-terminal domain-containing protein
CAK8723640.1	WLE95635.1	sulfate reduction electron transfer complex DsrMKJOP subunit DsrM
CAK8723644.1	WLE95634.1	(Fe-S)-binding protein
CAK8723656.1	WLE95507.1	exodeoxyribonuclease V subunit gamma
CAK8723664.1	WLE96157.1	alpha-2-macroglobulin
CAK8723697.1	WLE95516.1	HD domain-containing protein
CAK8723712.1	WLE95949.1	NAD-dependent DNA ligase LigA
CAK8723716.1	WLE95950.1	tautomerase family protein
CAK8723720.1	WLE96030.1	penicillin-binding protein 1C
CAK8723734.1	WLE96141.1	redox-regulated ATPase YchF
CAK8723743.1	WLE98068.1	YgiQ family radical SAM protein
CAK8723747.1	WLE97023.1	lipopolysaccharide heptosyltransferase II
CAK8723751.1	WLE97487.1	P-loop NTPase
CAK8723755.1	WLE97488.1	Bax inhibitor-1/YccA family protein
CAK8723759.1	WLE98002.1	folylpolyglutamate synthase/dihydrofolate synthase family protein
CAK8723763.1	WLE98001.1	HNH endonuclease
CAK8723771.1	WLE95617.1	septum site-determining protein MinC
CAK8723775.1	WLE95618.1	septum site-determining protein MinD
CAK8723779.1	WLE95619.1	cell division topological specificity factor MinE
CAK8723787.1	WLE96408.1	DUF4080 domain-containing protein
CAK8723791.1	WLE96048.1	DNA polymerase III subunit beta
CAK8723827.1	WLE96518.1	HU family DNA-binding protein
CAK8723832.1	WLE96517.1	30S ribosomal protein S1
CAK8723836.1	WLE96516.1	hypothetical protein
CAK8723840.1	WLE96515.1	PilT/PilU family type 4a pilus ATPase
CAK8723848.1	WLE96943.1	ABC transporter ATP-binding protein
CAK8723852.1	WLE96942.1	iron ABC transporter permease
CAK8723856.1	WLE96941.1	sirohydrochlorin cobaltochelatase
CAK8723880.1	WLE96506.1	right-handed parallel beta-helix repeat-containing protein
CAK8723896.1	WLE95690.1	DNA polymerase I
CAK8723904.1	WLE96861.1	exodeoxyribonuclease I
CAK8723978.1	WLE96983.1	fumarate reductase/succinate dehydrogenase flavoprotein subunit
CAK8723998.1	WLE98837.1	radical SAM protein
CAK8724006.1	WLE98838.1	uroporphyrinogen decarboxylase
CAK8724010.1	WLE98839.1	HDIG domain-containing protein
CAK8724014.1	WLE98840.1	ribonuclease Z
CAK8724018.1	WLE98841.1	OmpA family protein
CAK8724022.1	WLE98173.1	glutamine--fructose-6-phosphate transaminase (isomerizing)
CAK8724038.1	WLE97021.1	tRNA 5-methoxyuridine(34)/uridine 5-oxyacetic acid(34) synthase CmoB
CAK8724042.1	WLE97020.1	hypothetical protein
CAK8724074.1	WLE96327.1	3'-5' exonuclease
CAK8724078.1	WLE96328.1	DUF294 nucleotidyltransferase-like domain-containing protein
CAK8724082.1	WLE95832.1	DUF177 domain-containing protein
CAK8724087.1	WLE95831.1	50S ribosomal protein L32
CAK8724091.1	WLE95830.1	phosphate acyltransferase PlsX
CAK8724095.1	WLE95829.1	beta-ketoacyl-ACP synthase III
CAK8724099.1	WLE95828.1	acyl-CoA dehydrogenase family protein
CAK8724103.1	WLE95827.1	electron transfer flavoprotein subunit beta/FixA family protein
CAK8724126.1	WLE95826.1	electron transfer flavoprotein subunit alpha
CAK8724130.1	WLE95825.1	3-oxoacyl-ACP reductase FabG
CAK8724134.1	WLE95824.1	acyl carrier protein
CAK8724138.1	WLE95823.1	beta-ketoacyl-ACP synthase II
CAK8724142.1	WLE95822.1	ribose 5-phosphate isomerase B
CAK8724149.1	WLE95821.1	serine hydroxymethyltransferase
CAK8724157.1	WLE95820.1	transcriptional regulator NrdR
CAK8724161.1	WLE95819.1	bifunctional diaminohydroxyphosphoribosylaminopyrimidine deaminase/5-amino-6-(5-phosphoribosylamino)uracil reductase RibD
CAK8724188.1	WLE97029.1	YcaO-like family protein
CAK8724196.1	WLE95587.1	ABC transporter permease
CAK8724240.1	WLE96497.1	lysophospholipid acyltransferase family protein
CAK8724248.1	WLE95882.1	peptidase U32 family protein
CAK8724338.1	WLE97046.1	CinA family nicotinamide mononucleotide deamidase-related protein
CAK8724341.1	WLE99024.1	tRNA (N(6)-L-threonylcarbamoyladenosine(37)-C(2))- methylthiotransferase MtaB
CAK8724344.1	WLE96255.1	PTS sugar transporter subunit IIA
CAK8724347.1	WLE96254.1	RNA polymerase factor sigma-54
CAK8724350.1	WLE96253.1	LPS export ABC transporter ATP-binding protein
CAK8724353.1	WLE96252.1	lipopolysaccharide transport periplasmic protein LptA
CAK8724356.1	WLE96140.1	acetylglutamate kinase
CAK8724359.1	WLE98638.1	hypothetical protein
CAK8724392.1	WLE98179.1	ketol-acid reductoisomerase
CAK8724401.1	WLE95665.1	Holliday junction branch migration protein RuvA
CAK8724404.1	WLE96475.1	3-phosphoshikimate 1-carboxyvinyltransferase
CAK8724407.1	WLE95888.1	fumarate hydratase
CAK8724423.1	WLE96170.1	IMP cyclohydrolase
CAK8724427.1	WLE96027.1	glucose-6-phosphate dehydrogenase
CAK8724429.1	WLE98232.1	DUF2301 domain-containing membrane protein
CAK8724431.1	WLE98356.1	methylenetetrahydrofolate--tRNA-(uracil(54)- C(5))-methyltransferase (FADH(2)-oxidizing) TrmFO
CAK8724433.1	WLE95357.1	diacylglycerol kinase
CAK8724439.1	WLE97896.1	translational GTPase TypA
CAK8724456.1	WLE96466.1	D-aminoacyl-tRNA deacylase
CAK8724465.1	WLE97625.1	DUF3365 domain-containing protein
CAK8724468.1	WLE97624.1	NUDIX hydrolase YfcD
CAK8724471.1	WLE97623.1	bifunctional 23S rRNA (guanine(2069)-N(7))-methyltransferase RlmK/23S rRNA (guanine(2445)-N(2))-methyltransferase RlmL
CAK8724480.1	WLE95890.1	CTP synthase
CAK8724483.1	WLE96393.1	(d)CMP kinase
CAK8724489.1	WLE97866.1	adenosylcobinamide-phosphate synthase CbiB
CAK8724492.1	WLE97865.1	hypothetical protein
CAK8724510.1	WLE96183.1	helical backbone metal receptor
CAK8724513.1	WLE98355.1	universal stress protein
CAK8724516.1	WLE98029.1	arginyltransferase
CAK8724519.1	WLE95731.1	ribosome biogenesis GTPase Der
CAK8724529.1	WLE96731.1	tetratricopeptide repeat protein
CAK8724532.1	WLE97469.1	phosphotransferase
